# Supplementary material for: Prediction of Targets and Mechanisms of Top Ten Core “Food–Medicine Homologous Traditional Chinese Medicines” in Delaying Vascular Aging: An Integrative Computational Study
Source: Pharmaceuticals (Basel). 2026 Jan 12;19(1):131. doi: 10.3390/ph19010131 (PMC12845138; doi:10.3390/ph19010131)
Supplement: Supplementary file 1 [file pharmaceuticals-19-00131-s001.zip]

Archive with 6 entries (5 files):
- Supplementary document/
- Supplementary document/Table S1.csv
- Supplementary document/Table S2.xls
- Supplementary document/Table S3.csv
- Supplementary document/Table S4.xls
- Supplementary document/Table S5.xls
