# Supplementary material for: Prediction of Targets and Mechanisms of Top Ten Core “Food–Medicine Homologous Traditional Chinese Medicines” in Delaying Vascular Aging: An Integrative Computational Study
Source: Pharmaceuticals (Basel). 2026 Jan 12;19(1):131. doi: 10.3390/ph19010131 (PMC12845138; doi:10.3390/ph19010131)
Supplement: Supplementary file 1 [file pharmaceuticals-19-00131-s001.zip › Supplementary document/Table S1.csv]

Intersection_Genes
VEGFA
TGFB1
HIF1A
APOE
TNF
IL6
IGF1
CTNNB1
APP
ESR1
ADIPOQ
PPARG
PIK3CA
CXCL8
PTEN
MMP2
MTOR
TLR4
MAPT
MYC
CXCL12
NFE2L2
HMGB1
SIRT1
STK11
IGF1R
BMP2
MMP1
PDGFRA
PSEN1
TNFRSF11B
HSP90AA1
MMP3
FLT1
PDGFRB
IGF2
IGFBP3
FGFR1
INSR
TNFSF11
CDC42
TNFRSF1B
AXL
RIPK1
ZAP70
PECAM1
PAPPA
A2M
EPOR
SIRT2
LRP2
CCL21
TAB1
DLAT
