# Supplementary material for: Prediction of Targets and Mechanisms of Top Ten Core “Food–Medicine Homologous Traditional Chinese Medicines” in Delaying Vascular Aging: An Integrative Computational Study
Source: Pharmaceuticals (Basel). 2026 Jan 12;19(1):131. doi: 10.3390/ph19010131 (PMC12845138; doi:10.3390/ph19010131)
Supplement: Supplementary file 1 [file pharmaceuticals-19-00131-s001.zip › Supplementary document/Table S2.xls]

## Sheet: Sheet1
Chinese medicine	Degree
Xi Honghua	29
Gan Cao	29
Ju Hua	26
Huang Qi	26
Huai Hua	24
Sha Ji	23
Ma Chixian	21
Jin Yinhua	21
Dai Daihua	20
Sang Ye	20
Xiang Ru	19
He Ye	19
Huo Maren	18
Yu Xingcao	18
Yu Ganzi	18
Gao Liangjiang	18
Bai Guo	18
Bajiao Huixiang	18
Zhi Juzi	17
Wu Mei	17
Fu Penzi	17
Xiao Ji	16
Du Zhongye	16
Ding Xiang	16
Zhi Zi	15
Sang Shen	15
Lian Zi	15
Yu Liren	14
Xie Bai	14
Hua Jiao	14
Gou Qizi	14
Da Zao	14
Tian Dong	13
Qing Guo	13
Mu Gua	13
Huo Xiang	13
Dao Dou	12
Rou Congrong	11
Cao Guo	11
Bo He	10
Hei Hujiao	10
Bai Biandou	9
Jue Mingzi	8
Zi Suzi	8
Ju Ju	8
Hua Juhong	7
Pu Gongying	7
Xing Ren	7
Sha Ren	6
Zi Su	6
Mai Ya	6
Jie Geng	6
Huang Jing	5
Dang Shen	5
Xiang Yuan	4
Lu Gen	4
Dang Gui	4
Tao Ren	4
Bai Biandouhua	4
Jiang Huang	3
Kun Bu	3
Gan Jiang	3
Shan Nai	3
Luo Hanguo	3
Fu Ling	3
Bi Bo	3
Dan Douchi	2
Bai Maogen	2
Rou Doukou	2
Ge Gen	2
Shan Zhuyu	2
Fo Shou	2
Shan Yao	2
Mai Dong	2
Xi Yangshen	2
Shi Hu	2
Yu Zhu	1
Qian Shi	1
Yi Yiren	1
Yi Zhiren	1
Xiao Huixiang	1
Sheng Jiang	1
Di Huang	1
Bai He	1
Bai Zhi	1
Ju Pi	1
