# Supplementary material for: Prediction of Targets and Mechanisms of Top Ten Core “Food–Medicine Homologous Traditional Chinese Medicines” in Delaying Vascular Aging: An Integrative Computational Study
Source: Pharmaceuticals (Basel). 2026 Jan 12;19(1):131. doi: 10.3390/ph19010131 (PMC12845138; doi:10.3390/ph19010131)
Supplement: Supplementary file 1 [file pharmaceuticals-19-00131-s001.zip › Supplementary document/Table S3.csv]

	logFC	AveExpr	t	P.Value	adj.P.Val	B
TIMP2	1.55283545890141	7.19749367361762	205.079729662487	1.11040366445346e-09	4.8415024479191e-05	12.9582818165114
EDA2R	1.87774379161887	1.71190112073012	186.59258302409	1.66123471312074e-09	4.8415024479191e-05	12.4690073458863
FN1	1.14281602326133	11.6529566166271	123.644176077033	9.6043602876957e-09	0.000183762807219159	10.3247066406281
GALK2	-0.544472966859153	4.54901331783932	-115.993401541971	1.261067850804e-08	0.000183762807219159	9.99058780441993
TGFB2	2.26622081903415	5.32812663921392	108.245082828968	1.69334227484297e-08	0.000197403069032094	9.62869128239227
NCAPH	-2.02109365494511	3.91810615413789	-94.984309987969	2.95596260865687e-08	0.000252608344678862	8.94399561576441
MAMDC2	1.95553165520438	2.44640427429462	92.3166228338123	3.33762811008942e-08	0.000252608344678862	8.79465551693261
TGFBR2	1.04552280366064	7.46880766469623	91.1627863216609	3.52145569184616e-08	0.000252608344678862	8.72871210871014
MCMBP	-0.607466646259317	5.00073829529234	-86.0311089525467	4.50793351495308e-08	0.000252608344678862	8.42488268701501
ARL4C	1.60008307761522	3.6429675503596	85.6698804585285	4.58951232631793e-08	0.000252608344678862	8.40281377743913
TPX2	-1.6023589153094	4.93778445084562	-84.909908654584	4.76717641961893e-08	0.000252608344678862	8.35607705453337
COMMD6	0.710471104579163	6.87223189358492	80.2085265780805	6.0771627119298e-08	0.00029518805012747	8.05726330900959
MAP1LC3B	0.67288638262813	6.28787024464874	74.6261169153021	8.26470130904318e-08	0.000340383804888077	7.67872493323522
CD40	1.23911675920796	3.47434908742427	72.605115255958	9.29056580880837e-08	0.000340383804888077	7.53463427058315
ZWINT	-1.81481395408205	5.31823173871727	-72.5145043605369	9.34014026366349e-08	0.000340383804888077	7.52808014428642
OPTN	1.11853297585373	6.26070770679384	71.2956174187194	1.00398517765285e-07	0.000340383804888077	7.43910762219877
MMP2	1.74246609153511	9.87272572030531	71.0605818901516	1.01821297928699e-07	0.000340383804888077	7.42177592876029
S100A13	0.534654971440875	7.29192503282537	70.5317901861458	1.05114405846579e-07	0.000340383804888077	7.38257138920356
CALHM5	0.986471067227838	2.13227810707698	69.197886898714	1.14024470449778e-07	0.000346095182825271	7.28235176253041
NLRP2	-0.882304604380864	0.441152302190432	-68.5411366042335	1.18753493969692e-07	0.000346095182825271	7.2322947372184
ORC1	-1.61834153266077	2.26303982945611	-66.1356109423941	1.38280907713227e-07	0.000383815121370883	7.04475097746472
TICRR	-1.50332360831435	1.85576942157506	-62.0969823356995	1.80866713321835e-07	0.000473324001497669	6.71395951765214
TUBA1A	0.900462992560151	8.37608800306197	61.6306286980077	1.86770039020834e-07	0.000473324001497669	6.674382264295
MCM3	-1.48460939964991	5.2789105299187	-59.5149811577174	2.16739561925582e-07	0.000495640069168321	6.49098918460849
ITGB5	1.27530783491448	7.83935011208013	59.3912800310923	2.18669281711597e-07	0.000495640069168321	6.48006527321377
IGFBP5	2.59649304713877	1.35342221132964	59.238268169455	2.21085674553533e-07	0.000495640069168321	6.46652142288015
TMEM8A	0.646411075947913	6.49164977713618	57.6266079181465	2.48652629910902e-07	0.000520342778114388	6.32170099003302
IL1RL1	-1.25845658559647	6.89855529289483	-57.5557777301431	2.49958787180944e-07	0.000520342778114388	6.31524374184593
FUS	-0.892901378762381	8.01767827342242	-57.0653570179571	2.59238662349596e-07	0.00052105183279425	6.27031519836905
CDCA8	-1.69110853974988	3.96630885950039	-56.17315920806	2.77237692911995e-07	0.000531685470552345	6.18757962282002
BASP1	-0.725733847438675	6.81694121238662	-55.5333927222409	2.9110015083386e-07	0.000531685470552345	6.12743954686181
LBR	-1.56344026493339	5.15971470451047	-55.4978853926092	2.91894301703182e-07	0.000531685470552345	6.12408148388274
GREM1	3.46971303609621	1.80503957124707	54.3472929753631	3.19139416402528e-07	0.000546476700115282	6.01408683287562
SCD	-1.73297899709903	6.08166869896162	-54.193354979439	3.23018535002927e-07	0.000546476700115282	5.99919434164811
PECAM1	1.02986524173211	9.56816717776342	53.5372250606554	3.40219914418353e-07	0.000546476700115282	5.93524023026905
MYBL2	-2.1629964982413	4.71384509840866	-53.0212684701517	3.54546027650542e-07	0.000546476700115282	5.88439639551812
CD34	3.15393994187235	4.76107170493299	52.8024795305192	3.60845303362586e-07	0.000546476700115282	5.862686845104
TGFBI	2.66575169664716	6.75430145639562	52.4981037849348	3.69840255412838e-07	0.000546476700115282	5.83233486711075
ESX1	2.52571032660713	1.35349659368153	51.5970496806596	3.98139913956246e-07	0.000546476700115282	5.74144115744373
CCT4	-0.533622485119376	6.67631350876788	-51.5535800981733	3.99571591431505e-07	0.000546476700115282	5.73701616205046
LITAF	-3.29935727485256	1.68005847167192	-51.0448352896077	4.16808955591813e-07	0.000546476700115282	5.68494948648174
BACE2	1.67116599464626	6.03281293802972	50.9910588065773	4.18684187491774e-07	0.000546476700115282	5.67941555207438
MIR25	-7.13142150799569	3.56571075399785	-50.74754755265	4.27307116312878e-07	0.000546476700115282	5.65428353923535
RTN4	0.711031645643566	9.00311007483652	50.7194751647555	4.28315214904181e-07	0.000546476700115282	5.65137853764037
BUB1	-1.89742252015082	3.53240700342802	-50.7159984796696	4.28440269211742e-07	0.000546476700115282	5.6510186497211
UBE2C	-1.77580665343445	5.59403221901475	-50.6376316368981	4.3127107132348e-07	0.000546476700115282	5.64289998677777
NTN4	2.02872703164904	6.54949961619015	50.3121764331437	4.43277232785764e-07	0.000549739220098225	5.6090485882522
BDNF	1.43743703616578	1.99279736223338	49.8543591888071	4.60873038144021e-07	0.00055965349265289	5.56105780869273
FADS2	-1.05981084882234	7.13571724529539	-49.360832547124	4.80817305593962e-07	0.000571956716499201	5.50882830708886
RANBP1	-0.942021615167066	7.36700329703694	-49.0975181856113	4.9189418652173e-07	0.000573430566879571	5.48074823224778
RRM2	-2.24558679886444	6.75899299984742	-48.6437662469088	5.11731297376613e-07	0.000577053349336062	5.43200502746031
NCL	-1.11437389879132	9.28005562453366	-48.5754704841363	5.14801917469723e-07	0.000577053349336062	5.42462923750825
HTRA1	1.78379610557537	7.53591749724978	48.2570336277431	5.29422909523694e-07	0.000582245331138058	5.39010152137376
CDCA5	-1.81223158456008	3.98723401085552	-48.0197461439341	5.40652199239683e-07	0.000583583988690419	5.36422450933636
E2F8	-1.52618178083331	2.94592665396414	-47.6779935989405	5.57346645010154e-07	0.000590665840806397	5.32673002720102
TUBA1B	-0.715145015735953	9.29203383716417	-47.3999207062073	5.71401869614302e-07	0.000594747717429972	5.29602350652047
SEMA3D	1.52500771790337	4.27173597519419	47.0186966692828	5.91389306545383e-07	0.00060475262982311	5.25363289487024
AURKA	-1.51734862578258	4.49806619965203	-46.6275035749659	6.12804186574354e-07	0.000607498984012485	5.20977566218477
GBA	0.813433040679232	6.10442602480804	46.5897760024966	6.14919710004403e-07	0.000607498984012485	5.20552657049519
JCAD	0.908363774812305	3.76669329968146	46.367147211989	6.27588517034632e-07	0.000609681324681911	5.18038273505229
B4GALT1	0.379361873081526	5.08891881332675	46.0140361834401	6.48350243010422e-07	0.000619525228927729	5.14025402281239
CD93	0.745524917517217	7.17975333651482	45.4553646062326	6.82959711415326e-07	0.000637289191471623	5.07613278808962
RELN	4.16156653831271	2.6620540120744	45.3644179258005	6.88807628717957e-07	0.000637289191471623	5.06562006737692
SKA3	-1.79652033640203	3.49823708210097	-45.195905144498	6.99807324375285e-07	0.00063734952067479	5.04608562547186
LRR1	-1.13057715377137	3.6352059522867	-44.9458146188925	7.16534627007729e-07	0.000642544159061946	5.01696013498427
ABI3BP	3.0370138461788	7.97705628873513	44.5129190769709	7.46671740438455e-07	0.00065942427888904	4.96616101230711
LINC00607	1.24017900927946	5.41441472735872	44.2298263802313	7.67228229666976e-07	0.000663067073860668	4.93267366830294
ATRN	0.626625388568039	4.26538426440691	44.0585832993371	7.80002264075252e-07	0.000663067073860668	4.91231321876813
C19orf38	0.143624554084798	0.0718122770423988	43.9935308621208	7.84923622295946e-07	0.000663067073860668	4.90455792625849
MAT2A	-0.694269207978283	6.66781465131646	-43.8178422639506	7.98407631571037e-07	0.000664822628985894	4.88355574356539
DEPDC1B	-1.58104791642718	2.3756530676795	-43.5815625064346	8.16995847018683e-07	0.000670719069451056	4.85517757088638
CCL2	2.63660935925961	6.78455581680519	43.4143220530187	8.30476183063746e-07	0.00067080866585104	4.83499842584583
CPXM2	-1.0624276569422	0.548860545027088	-43.2130775200899	8.47063280126936e-07	0.00067080866585104	4.81061336566615
PRR11	-1.75714940082277	4.78141502521376	-43.1585173358452	8.51630546132599e-07	0.00067080866585104	4.80398272639632
ITFG1	1.22405665385781	5.12784439766918	42.8917885223025	8.74401096025243e-07	0.000679561214468258	4.77144670067677
IL10RB	1.10131819809555	4.01649350462168	41.8598818589589	9.69891530194919e-07	0.000706979253533048	4.64364446496301
DHCR24	-1.34273682116817	5.70522167365891	-41.7325287601101	9.82550433311044e-07	0.000706979253533048	4.62765446761234
ITGA10	1.57444683478324	3.83482787452153	41.5941388359062	9.96538389342231e-07	0.000706979253533048	4.61022349801596
AL353807.2	-1.05769250995857	0.528846254979285	-41.5669616832661	9.99314160771943e-07	0.000706979253533048	4.60679359792103
HBEGF	0.945848346470313	4.74047122566393	41.5072181978016	1.00544975110993e-06	0.000706979253533048	4.59924579191034
GPR37	1.77483977710531	2.8171862534608	41.4769658115005	1.00857436674782e-06	0.000706979253533048	4.59541966950297
HMGN2	-0.944614928674808	8.99124216630355	-41.4596298023702	1.01037031638647e-06	0.000706979253533048	4.59322587171213
FARSB	-0.930681921942131	4.21744939495312	-41.4465810576971	1.01172472412809e-06	0.000706979253533048	4.59157400583388
CHTF18	-1.33859137661764	4.01824959857237	-41.1044455837501	1.04805019830296e-06	0.000706979253533048	4.54807647036653
RGS5	-2.12545975586247	8.53296752097451	-40.9731828225927	1.06241289827821e-06	0.000706979253533048	4.5312924986664
PLEKHA6	-1.53559724651485	2.98629775215423	-40.9198444984649	1.06831849602858e-06	0.000706979253533048	4.52445705685502
RAD54B	-1.18143028825867	2.48294799657804	-40.7041141291663	1.092621314804e-06	0.000706979253533048	4.49671980138031
COL5A2	1.36173895650979	6.65725517723644	40.5405206567516	1.11150674970132e-06	0.000706979253533048	4.47558816159636
UBD	1.86685299159351	0.933426495796755	40.5352140474189	1.11212606855127e-06	0.000706979253533048	4.47490127638524
TNFAIP8L3	0.678454288012736	5.16391087078033	40.4680929443559	1.11999645367847e-06	0.000706979253533048	4.46620540898145
HOPX	1.66313003256484	2.31351684044581	40.3801293754648	1.13041509455031e-06	0.000706979253533048	4.45478751908919
TRBV7-3	0.778580655382626	0.389290327691313	40.3769146514487	1.13079811532686e-06	0.000706979253533048	4.45436977075627
LRRC59	-0.569219698191009	6.80540563591593	-40.329114183596	1.13651227821982e-06	0.000706979253533048	4.44815426299575
AC092919.1	-0.960970065104931	0.480485032552465	-40.2989823283906	1.14013261446793e-06	0.000706979253533048	4.44423243747979
TNIP1	0.664393565542089	5.55013417238218	39.9882207457662	1.17831361194925e-06	0.000720760916423553	4.40361385224385
SERPINE1	1.24373010556543	11.9877943527064	39.8201395836197	1.19962219480833e-06	0.000720760916423553	4.38151332150212
IQGAP3	-1.58985842293771	2.90878838229134	-39.7107934932249	1.21374018915128e-06	0.000720760916423553	4.36708576409093
UBL5	0.524515053137819	8.33511410837894	39.654533291186	1.22108398685293e-06	0.000720760916423553	4.35964714620004
PLSCR4	1.07677161146941	5.67160579020741	39.5452595288399	1.23550512038904e-06	0.000720760916423553	4.34516909420563
RFPL4A	0.372338135644733	0.186169067822367	39.3944458339216	1.25575528568311e-06	0.000720760916423553	4.3251216993885
SNX5	-0.840211679676803	6.04434327136479	-39.2634889232354	1.27367237004873e-06	0.000720760916423553	4.30765173694294
NID1	1.68909296161836	5.54797779855561	39.2134561796423	1.28060088257801e-06	0.000720760916423553	4.30096192689834
SELENOM	2.28578006758519	5.73289678450736	39.1451572612857	1.29013413068504e-06	0.000720760916423553	4.29181603791478
PCDHGA4	1.86638991935065	2.09808287985993	39.0935885767669	1.29739022342576e-06	0.000720760916423553	4.28489995566271
UHRF1	-1.77677425141765	4.47240426489626	-39.0865912457939	1.29837867527575e-06	0.000720760916423553	4.28396081578184
SNRPFP4	-0.841572120110479	0.420786060055239	-38.8081707202249	1.3384739798129e-06	0.00072366569201517	4.24645638808622
GNG11	1.08552237298792	6.69050775556459	38.71432837066	1.3523315231236e-06	0.00072366569201517	4.23375503457842
CYP27A1	1.38171145675012	2.67459937916983	38.5958558186379	1.37007994581857e-06	0.00072366569201517	4.217676190589
BLM	-1.38076427454309	2.35134312606138	-38.5762515978828	1.37304451532323e-06	0.00072366569201517	4.21501080990321
FBN1	1.89924342791303	5.9328640241571	38.5341128156664	1.37944362172325e-06	0.00072366569201517	4.20927707333941
9-Sep	0.76361448097369	6.8243347376928	38.3731390578909	1.40423011793933e-06	0.00072366569201517	4.18731609098574
AKR1C3	1.42672265657289	2.8581382395289	38.3371569865455	1.40984553736697e-06	0.00072366569201517	4.18239466607555
ACAT2	-1.28568310222308	4.62225492489998	-38.3248855732538	1.41176696773832e-06	0.00072366569201517	4.18071519977782
CDCA7	-1.89138745972526	3.80881015855334	-38.1089706879885	1.44610910122477e-06	0.00072366569201517	4.15107718234448
LGALS3	1.2413411584839	5.39482333604901	38.1083096261154	1.44621581894224e-06	0.00072366569201517	4.15098618385202
KIF11	-1.73816831564624	3.24230888079056	-38.0985663040905	1.44778984794217e-06	0.00072366569201517	4.14964478428355
Metazoa_SRP.56	0.577041248862206	0.288520624431103	37.9015017940277	1.48008406996847e-06	0.00072366569201517	4.1224406326748
HTR1D	1.36626270237267	2.39182331711069	37.8673347565541	1.48577331408074e-06	0.00072366569201517	4.11770966113435
AL133371.2	0.572612990422536	0.286306495211268	37.8484686248806	1.48892632795854e-06	0.00072366569201517	4.11509552315905
P4HA3	1.49000815132364	4.03636897487065	37.8430017277138	1.48984152899088e-06	0.00072366569201517	4.11433777397565
FTL	0.707524109647323	10.9856730811696	37.5146135456637	1.54611255317818e-06	0.000744791805782231	4.06861995679612
AC009133.4	-1.66543465998932	3.50073508882118	-37.2999734202176	1.58431295897727e-06	0.000752288564347271	4.03852227524076
LAPTM4B	-0.789537571335517	4.44432969289389	-37.2623028934063	1.59113697458072e-06	0.000752288564347271	4.03322219294747
MAD2L1	-1.86323894260491	4.30243084964235	-37.2115173342284	1.60039428319828e-06	0.000752288564347271	4.02606843621412
INHBA	1.73345203349802	4.65698009950026	36.9284992593464	1.65321828984076e-06	0.000770902301425904	3.98602315475615
ANTXR1	2.31969256913755	3.97121068780319	36.704755448265	1.69650833472622e-06	0.000780059691080156	3.95414809219006
NOP56	-1.19448581157449	7.43785968794038	-36.6889334264775	1.69962223385911e-06	0.000780059691080156	3.95188673747243
ILF2	-0.596021722472029	7.02969574448176	-36.5833029063295	1.7205928619933e-06	0.000781611138009639	3.93676464224219
PAICS	-1.28928223281983	5.8031131736647	-36.537257767383	1.72983397989571e-06	0.000781611138009639	3.93015920835536
AC245140.2	-0.636644272891887	3.15462864206137	-36.4710415419698	1.74323098993366e-06	0.000781611138009639	3.92064558760593
SNHG26	-1.15297334309322	1.22645966986412	-36.3607590885885	1.76582897199535e-06	0.000785699535264616	3.90476254508484
FOXM1	-1.93999238686461	4.8113239632538	-36.2070873672603	1.79792393318051e-06	0.000788864227388704	3.88255042591531
KCTD12	1.2340905391097	5.9956814506943	36.0949831803035	1.82179224153902e-06	0.000788864227388704	3.86628735579948
CD9	0.744362992783358	10.4310997912277	35.9071983961166	1.86265639262353e-06	0.000788864227388704	3.83893233664518
ODC1	-1.1965378726512	7.03836730884324	-35.8933324492628	1.8657184031878e-06	0.000788864227388704	3.83690681669401
SNX3	0.320870382392478	7.3389375821245	35.8912974859625	1.86616830564895e-06	0.000788864227388704	3.83660948635176
RPL37AP1	-0.599423563129855	0.299711781564927	-35.8845534305434	1.86766028098877e-06	0.000788864227388704	3.83562398640549
ATP6V1G1	0.723218708346331	6.43318548489584	35.8773935052942	1.86924586948024e-06	0.000788864227388704	3.83457751434652
IPO5	-0.787372384565443	6.22188722924525	-35.7814865271796	1.89064576538171e-06	0.000788864227388704	3.82053999509957
FOXC1	-0.987353525991093	2.47001739704028	-35.7632607438027	1.89474663454602e-06	0.000788864227388704	3.81786812989073
LINC00632	-0.571548050164589	0.285774025082294	-35.5566245295173	1.94201701905699e-06	0.000802810553239671	3.78748059560261
CCNB1	-1.75492451309055	6.14482649104166	-35.3727706064485	1.98530447575416e-06	0.000814925544244778	3.76029539027338
F2R	1.11268651170847	7.69537033393119	35.174980802972	2.03321038336286e-06	0.000828753614164015	3.73089226852637
FKBP8	0.523309682179933	7.13193529139733	35.0688594658954	2.05950164475653e-06	0.000833640499094226	3.71504860856735
TMEM106C	-1.29244824701404	5.84187438986117	-35.0004430990474	2.07667416317499e-06	0.000834794369814786	3.70480892011749
NPC2	0.691130056162831	8.21782679589664	34.8532510056964	2.11422229936427e-06	0.000844067050584552	3.68271146639891
CLDN1	2.34749599910424	1.8087831451939	34.695903776261	2.15529177986261e-06	0.000854288577865931	3.6589866335916
HEXA	1.41305136091116	6.19620493669866	34.5177849811892	2.20297758909398e-06	0.000854288577865931	3.63200046598111
HSD3B7	0.973984160621398	1.65803344028127	34.5049448460238	2.20646519688645e-06	0.000854288577865931	3.63004975614555
GPX7	0.917237370246544	3.70333826519476	34.4865397913329	2.21147622418256e-06	0.000854288577865931	3.62725234930309
AC093591.3	-0.477889868456131	0.238944934228065	-34.4680187249354	2.21653301886558e-06	0.000854288577865931	3.62443581144784
RPL26P19	0.259234914640057	0.129617457320029	34.20331575685	2.29038798490583e-06	0.000854288577865931	3.58401667884536
UACA	1.20957829566906	5.87899167577546	34.1981802403466	2.29185063018379e-06	0.000854288577865931	3.58322943472884
IGF1	1.38591745245483	0.728238249890935	34.1609601604247	2.30248578760035e-06	0.000854288577865931	3.57752030439666
MKI67	-2.21005665941986	4.66177402463377	-34.1568655531086	2.30365948297484e-06	0.000854288577865931	3.57689186155974
UBE2T	-1.32724221937411	4.58820234287072	-34.1115252250305	2.31670549603012e-06	0.000854288577865931	3.56992799188091
TCIM	2.29046062826324	3.84554718751433	33.9843582563881	2.35378536865515e-06	0.000854288577865931	3.55034709443447
HSPD1	-1.2604566718415	7.5219854879098	-33.9714806085153	2.35758098153422e-06	0.000854288577865931	3.54836016370632
KIF26A	-1.23863781633264	0.692287394490734	-33.9260982286096	2.37101751894541e-06	0.000854288577865931	3.54135200998789
RPL23AP2	0.233656322842309	0.116828161421155	33.9164054709748	2.37389952525249e-06	0.000854288577865931	3.5398540030931
A2M	2.38204157067949	3.02708123702585	33.9026818460711	2.37798744946653e-06	0.000854288577865931	3.53773230167343
ADAMTSL1	1.68912141787765	5.1406727464402	33.8382275765448	2.39730335512887e-06	0.000854288577865931	3.52775610631564
H2AFZ	-1.40763292557589	8.75737921236725	-33.7953808234303	2.4102510096184e-06	0.000854288577865931	3.52111385765065
CORO2B	0.92635281192576	1.47561976838894	33.7921658186824	2.41122601208812e-06	0.000854288577865931	3.52061511932809
AL606491.1	0.22045452214595	0.110227261072975	33.7689021258778	2.41829562427736e-06	0.000854288577865931	3.51700485609714
RN7SKP97	-0.403501157662794	0.201750578831397	-33.7039983977158	2.43815488187735e-06	0.000856115492499198	3.50691944925432
ATOH8	1.57899607942747	3.41444938083891	33.6109758782613	2.46697006831204e-06	0.000861046415220192	3.49243096064349
ZNF513	0.332557800826503	3.85675323038072	33.5008170312071	2.50163896911981e-06	0.000867119247551053	3.47522183869369
CCL26	0.192893430291149	0.0964467151455747	33.4616125405543	2.51412216641724e-06	0.000867119247551053	3.46908370898424
RTL5	0.375394475637398	0.947085653637103	33.4047022934537	2.53238015846805e-06	0.000868278674569327	3.46016071815279
SH3BGRL3	0.570169792150003	9.06557981409772	33.1330947053421	2.62180534091969e-06	0.000876062883620558	3.41736613465532
HNRNPK	-0.428634922170381	8.48945564839754	-33.0927034829689	2.63543455972475e-06	0.000876062883620558	3.41097233560735
AC243585.1	0.156150997421407	0.0780754987107035	33.0533164206617	2.64880921884959e-06	0.000876062883620558	3.40473002339111
AC005753.1	0.152209267198674	0.0761046335993367	33.0128915094178	2.66262348785153e-06	0.000876062883620558	3.39831553942675
TRBC2	-3.89183910755797	5.31975117855829	-32.96530167148	2.67900030434055e-06	0.000876062883620558	3.39075414518087
AC104763.1	-0.343286828735101	0.17164341436755	-32.936953398008	2.68881470539175e-06	0.000876062883620558	3.38624482658084
C1orf115	0.535803368679763	3.97882698791159	32.9192381752082	2.69497038383825e-06	0.000876062883620558	3.38342493456789
CYP27C1	1.57551644917901	1.10351701685052	32.8828833040197	2.70765750385778e-06	0.000876062883620558	3.37763327866462
AC027804.1	-0.332048141858053	0.166024070929026	-32.8137465542893	2.73198879868525e-06	0.000876062883620558	3.36660161064421
AP003041.3	0.126423414678319	0.0632117073391597	32.7307184549935	2.76156642747946e-06	0.000876062883620558	3.35332285314793
TMPO	-2.01527675930265	5.66715940592158	-32.5648081535658	2.8218624519952e-06	0.000876062883620558	3.32668818018934
PDCD1LG2	1.32087743758075	3.76577662427838	32.5471145481664	2.82838817848526e-06	0.000876062883620558	3.32383976237387
SERBP1	-0.748204607034653	7.37565739650161	-32.4978551032954	2.84665428575663e-06	0.000876062883620558	3.31590158928717
SP8	-1.00025128037127	0.500125640185637	-32.4890262117805	2.8499435282027e-06	0.000876062883620558	3.31447754858208
OLFML3	2.04792506377575	1.62178598268419	32.4610904077418	2.86038207112418e-06	0.000876062883620558	3.3099691591182
AL021707.7	-0.261230460852828	0.130615230426414	-32.4390574517285	2.86864823247741e-06	0.000876062883620558	3.3064106763775
AC092943.1	0.0953849362328628	0.0476924681164314	32.3924518821352	2.88623068467491e-06	0.000876062883620558	3.29887562480419
TMEM59	1.0499090926916	7.53409594378156	32.3916800938996	2.88652296744977e-06	0.000876062883620558	3.29875075377395
MISP	0.0937695353138122	0.0468847676569061	32.3753021701155	2.89273404481944e-06	0.000876062883620558	3.29610020042858
OR13E1P	0.0897207926735769	0.0448603963367885	32.3621851134749	2.89772038219812e-06	0.000876062883620558	3.29397641570942
MT1H	-0.284277864227594	0.142138932113797	-32.2823850716926	2.92828524864479e-06	0.000876062883620558	3.28103753506687
AC034102.4	-0.823797179978998	6.0786027297369	-32.279664799058	2.92933415514553e-06	0.000876062883620558	3.28059590714448
CD164	0.411135406469241	6.75871349178685	32.2721328878493	2.93224079468041e-06	0.000876062883620558	3.27937293165324
ATIC	-0.793890166074655	5.72065710285526	-32.247125227523	2.94191705345711e-06	0.000876062883620558	3.27531034134508
AC002128.1	0.0796243240204288	0.0398121620102144	32.223069270306	2.95126226729951e-06	0.000876062883620558	3.2713994064449
AC008105.1	0.0720624787818476	0.0360312393909238	32.1708017442977	2.97169361486605e-06	0.000876062883620558	3.26289193196486
PSAP	1.29476523539307	9.96940650791066	32.1613100612439	2.97542260859346e-06	0.000876062883620558	3.26134551884821
SAPCD2	-2.02425735993567	2.57896261958827	-32.1169311332613	2.99293452987315e-06	0.000876062883620558	3.2541091561898
TMEM219	0.6792400224647	6.57640373084604	32.1025206685327	2.99864822985768e-06	0.000876062883620558	3.25175727210313
CYP2AC1P	0.0670097788251434	0.0335048894125717	32.0840782054299	3.00598024849217e-06	0.000876062883620558	3.24874580967776
LILRA5	0.0562361570754379	0.0281180785377189	31.9669803781563	3.05305351376145e-06	0.000885355140348892	3.22958476884251
AL606748.1	0.140590180908215	0.0702950904541076	31.9053720208429	3.07818515574456e-06	0.00088822404137643	3.21947563536297
NANOGP1	0.0369062696124524	0.0184531348062262	31.7518294992099	3.14193860837098e-06	0.000892484797367677	3.19419674179434
LINC01915	0.0310596545251735	0.0155298272625868	31.6841656557888	3.17055046142505e-06	0.000892484797367677	3.18301818435513
BST1	1.83656368271089	3.72620984852209	31.6681616503749	3.17736474587297e-06	0.000892484797367677	3.18037074227384
CPSF2	-0.622712315867746	5.38042503871263	-31.6578804569685	3.18175186885382e-06	0.000892484797367677	3.17866928848389
TMEM198	0.0300509665738988	0.0150254832869494	31.6548154827941	3.18306118013026e-06	0.000892484797367677	3.17816195411174
P2RX1	0.0264154829371467	0.0132077414685734	31.6244380221125	3.19607398657403e-06	0.000892484797367677	3.17313104261263
EBP	-1.05989669297852	5.4543246523758	-31.5939111258174	3.20921698388121e-06	0.000892484797367677	3.16807054919287
AC107982.2	-0.217104704741668	0.108552352370834	-31.5672679080456	3.22074243841576e-06	0.000892484797367677	3.16364989244416
TNN	0.0187854373723508	0.0093927186861754	31.5193284160847	3.24160922811437e-06	0.000892484797367677	3.155686414205
AC078850.1	-2.12322486157074	1.95994689040531	-31.5015694683339	3.24938154212941e-06	0.000892484797367677	3.15273333185729
TM6SF1	1.30400874740543	5.13392534623654	31.4024421222675	3.29319006191339e-06	0.000892484797367677	3.13621933621321
CSTF2	-0.832726254258565	3.91493299832028	-31.3754039888609	3.30526561234397e-06	0.000892484797367677	3.13170597352361
FUCA1	1.40863256151782	3.22839868069803	31.3690621183563	3.30810587142331e-06	0.000892484797367677	3.13064679282455
AC004637.1	-0.20328529078473	0.101642645392365	-31.3294974848493	3.32589336814109e-06	0.000892484797367677	3.12403414676985
Z98048.1	-0.197294254085013	0.0986471270425065	-31.3281641292798	3.32649487161549e-06	0.000892484797367677	3.12381115172042
THSD4	1.60318364297897	4.51548047852799	31.2986745297785	3.33983259432603e-06	0.000892484797367677	3.11887679922558
PPIHP1	-0.185992936506691	0.0929964682533454	-31.242268598469	3.36552846672624e-06	0.000892484797367677	3.10942580392466
RPL9P21	-0.188693363958277	0.0943466819791385	-31.2356478900063	3.36856051710282e-06	0.000892484797367677	3.10831537294192
AC022966.2	1.46883163942964	8.62549458566137	31.1226117930134	3.42085076858706e-06	0.000902237780992771	3.08932074854984
FTH1	0.997521986306998	11.507196748575	31.0177854080112	3.47024087370042e-06	0.000906772085204848	3.07164442266818
ITM2B	1.00508297258733	8.29895311114852	31.0057376946191	3.47597348643431e-06	0.000906772085204848	3.06960908401036
EFEMP2	1.26076709544104	6.78529493210693	30.93158339677	3.51151643029658e-06	0.000906772085204848	3.05706416827784
AC124254.1	-0.160257982029395	0.0801289910146973	-30.9270744798599	3.51369202836803e-06	0.000906772085204848	3.05630041878532
ANO6	0.854064636289453	4.99636975840792	30.9096498586292	3.52211522972777e-06	0.000906772085204848	3.05334788527858
MCM7	-1.54926561728943	6.0798559079502	-30.8905370317163	3.53138318936146e-06	0.000906772085204848	3.05010739268489
IFNWP2	-0.15297944235869	0.0764897211793449	-30.8479015270109	3.55216612640138e-06	0.000908108154279313	3.0428715651827
TLR2	0.61997931958915	0.421172868388905	30.7314194462982	3.60972016522488e-06	0.000909741607042844	3.02305227942741
BATF	-0.139916497916371	0.0699582489581857	-30.7085433288552	3.6211581012168e-06	0.000909741607042844	3.0191511835462
AL589666.2	-0.139596657266815	0.0697983286334077	-30.703786066288	3.62354231981495e-06	0.000909741607042844	3.01833955898235
CTSF	2.10700180125056	4.52088410693052	30.6673241439647	3.64188055349227e-06	0.000909741607042844	3.01211473795682
AC130456.3	-0.134937870475836	0.0674689352379179	-30.6535482710017	3.64883880721644e-06	0.000909741607042844	3.00976099450252
ZNF367	-1.09354716279905	2.19047659450912	-30.5740650190462	3.68930801540268e-06	0.000909741607042844	2.9961599769694
MGP	1.61665260611964	8.03301275198345	30.5597447847711	3.69665797465255e-06	0.000909741607042844	2.99370579915748
PERP	0.714430472607664	5.17113305535783	30.535466176068	3.7091604585459e-06	0.000909741607042844	2.98954236471922
NORAD	0.584831154820415	5.77362409266479	30.5202147077313	3.71704101725728e-06	0.000909741607042844	2.98692527667569
ANKRD1	0.714416289883043	9.05804835055152	30.4431331514157	3.75718716587519e-06	0.000909741607042844	2.97367853204834
RUVBL1	-0.358082076499148	6.37135327154847	-30.4260974389116	3.76613187941857e-06	0.000909741607042844	2.97074639568332
PGLYRP1	-0.113055379615418	0.0565276898077087	-30.4226440123616	3.76794832499031e-06	0.000909741607042844	2.97015180368277
HTRA3	1.76825667123253	4.19358385376071	30.4222447672156	3.76815839105772e-06	0.000909741607042844	2.97008305953209
AC243964.3	0.837801922155721	4.00529654030754	30.4053454699212	3.77706335616882e-06	0.000909741607042844	2.96717242808265
IL4R	1.04859202022325	6.15080789570862	30.3571251627219	3.80261580904284e-06	0.000912127038178968	2.95885843032342
UGCG	1.28667777545282	4.76132663938062	30.2010505563012	3.88679672726729e-06	0.000912529195809649	2.93185845785421
HMGCS1	-1.22847977040512	4.58740634877149	-30.1761056971622	3.90046331062754e-06	0.000912529195809649	2.9275303279834
AC012322.1	-0.0895296958882008	0.0447648479441004	-30.1700188587992	3.90380711004609e-06	0.000912529195809649	2.92647367511436
AC087241.3	-0.0893977811870759	0.0446988905935379	-30.1684790039149	3.90465358838119e-06	0.000912529195809649	2.92620632844222
IFNGR2	0.787747035077001	5.591684794356	30.1643199764976	3.90694099193315e-06	0.000912529195809649	2.92548417839963
PPP1R11	0.400424570261125	4.71964948982675	30.1572922687749	3.91080988486e-06	0.000912529195809649	2.92426370253748
RPSAP44	-0.0865908164915679	0.0432954082457839	-30.1385417869441	3.92115554861172e-06	0.000912529195809649	2.92100599575378
SLC25A5P7	-0.085132813032713	0.0425664065163565	-30.1233966935051	3.9295365795399e-06	0.000912529195809649	2.91837322145983
HNRNPA1P14	-0.0807160473353604	0.0403580236676802	-30.0741430504256	3.95694591137946e-06	0.000912924029398349	2.90980204402989
AC097376.1	-0.0745720761904476	0.0372860380952238	-30.0346179205188	3.97911211846053e-06	0.000912924029398349	2.9029137631826
MRPL3P1	-0.0714067953159781	0.035703397657989	-29.9770762577627	4.01165674986408e-06	0.000912924029398349	2.8928695519283
CTNNB1	0.705848611940754	7.38137845548919	29.9739727749225	4.01342134419684e-06	0.000912924029398349	2.89232727897508
GDF7	0.680636386618825	0.64314802618645	29.9617954974698	4.02035441934194e-06	0.000912924029398349	2.89019900001727
RPL7AP53	-0.0995973299275676	0.0497986649637838	-29.9532814978394	4.02521060175981e-06	0.000912924029398349	2.88871045961817
AC092535.1	-0.0606028116997103	0.0303014058498552	-29.8616493743737	4.07793616896051e-06	0.000913372909654902	2.8726634073031
DCAF13P3	-0.052734777874296	0.026367388937148	-29.8061006287282	4.11031418411534e-06	0.000913372909654902	2.86291166658838
CAPNS1	0.384282329558278	9.46833128398222	29.795393963749	4.11659124401936e-06	0.000913372909654902	2.86103001047694
PPM1G	-0.699718514214836	6.44637530921052	-29.7685706389883	4.13236911185288e-06	0.000913372909654902	2.85631296765718
ACER1	-0.0480913241210239	0.024045662060512	-29.7279826566205	4.15638565109229e-06	0.000913372909654902	2.84916731073043
LYPD1	-1.91026187864738	5.59833688040994	-29.7274485623267	4.15670282906265e-06	0.000913372909654902	2.84907321710778
TXNIP	1.46096286229183	4.30006213694803	29.6926628552631	4.17742517016578e-06	0.000913372909654902	2.84294126264212
RTP4	-0.0442674492293957	0.0221337246146979	-29.6867753351456	4.18094504823892e-06	0.000913372909654902	2.8419027179676
EMP3	0.568522693416999	8.56667243615982	29.6552323039329	4.19986560998119e-06	0.000913372909654902	2.83633512266282
PRC1-AS1	-1.58320068781783	4.37772354031608	-29.5962053319543	4.23555656001857e-06	0.000913372909654902	2.8259006074751
AL390728.1	-0.0345220477306441	0.0172610238653221	-29.5800972612942	4.2453612985121e-06	0.000913372909654902	2.8230495149627
SUMF1	1.10764667977646	5.35771100287793	29.56309990641	4.25573770735742e-06	0.000913372909654902	2.82003935219659
AC126763.1	-0.0313641547155195	0.0156820773577598	-29.5442380653276	4.26728897881444e-06	0.000913372909654902	2.81669698809737
PCAT29	-0.0313155479817913	0.0156577739908957	-29.543499719687	4.2677419387458e-06	0.000913372909654902	2.81656610844833
PLAU	1.89565531853233	6.13974638845461	29.5365689362286	4.27199672512968e-06	0.000913372909654902	2.81533739502074
AC011933.2	-0.0232944528261538	0.0116472264130769	-29.5269510885552	4.27790976420169e-06	0.000913372909654902	2.81363183603987
AL133412.1	-0.0216052581045254	0.0108026290522627	-29.4264796976451	4.34028709887839e-06	0.000923308957735122	2.79578198424704
AC025165.2	1.0566641514454	6.59512327154201	29.3967182191031	4.35897946267123e-06	0.000923913436073384	2.79048293335502
AL590004.4	0.942625637592649	3.47281978560033	29.369170908675	4.37636973864097e-06	0.000924238548282265	2.78557337687574
CLU	1.88585793486168	8.66265865067255	29.3135722212417	4.41172993424484e-06	0.00092834265128976	2.77565051384648
ANGPT2	1.34447500131446	4.95763410012964	29.2705669753083	4.43932279255213e-06	0.000929683457256655	2.7679624404488
CKAP5	-0.624808715067354	5.54636638499258	-29.2436266826446	4.45671659981417e-06	0.000929683457256655	2.76314060462919
SRSF3	-0.99489745641276	7.86046216931754	-29.2293762618718	4.46595127696719e-06	0.000929683457256655	2.76058825131721
IGFBP1	-2.02645241983599	1.96046646225471	-29.2039430988152	4.48249141756099e-06	0.000929805906572225	2.75602992276956
CDK1	-2.03469411162912	5.14226175298367	-29.1566503060581	4.51344907405728e-06	0.000932907516413654	2.74754327565057
LOXL1	2.00697209863677	4.26468750128774	28.9399181845412	4.65874144564979e-06	0.000959536117964789	2.70847562758473
MEST	-2.54235477290618	4.7757481265454	-28.8315236815847	4.7335701887657e-06	0.000967560326791888	2.68882781766087
RFC3	-1.76597370745663	3.01009868583041	-28.8115106981369	4.74754759435392e-06	0.000967560326791888	2.68519222300457
SHMT1	-2.10937247324029	3.12394296190004	-28.8097017331521	4.74881351329039e-06	0.000967560326791888	2.68486347990747
HNRNPA3	-0.874930382789603	7.89151603242434	-28.7619275535489	4.78239723223934e-06	0.000967560326791888	2.67617407312744
CXCL8	1.53298930922523	3.89151115305041	28.7541718329499	4.78787686115737e-06	0.000967560326791888	2.67476207524118
SERPINE2	3.38788310527636	6.22146100609916	28.6903270915476	4.83328047004537e-06	0.000967560326791888	2.66312421868546
CLIC3	2.49009412573178	3.44402733847649	28.6853521730818	4.83684067450564e-06	0.000967560326791888	2.66221629515264
ADAMTS18	-1.86710842478299	1.91265280936784	-28.6771838829178	4.84269317232275e-06	0.000967560326791888	2.66072524241488
LINC01013	1.35671200104877	6.19088825969073	28.6664501580305	4.85039706512361e-06	0.000967560326791888	2.65876525147009
FILIP1	1.37021239092951	1.69758710400037	28.6479688259066	4.86369708602154e-06	0.000967560326791888	2.65538883450053
ATP6V1F	0.603456254656488	7.22080651952697	28.5086821368349	4.96539500446984e-06	0.000979689726120059	2.62987247005233
EZR	-0.121915592064484	6.23495567444224	-28.5065086408485	4.96700262452578e-06	0.000979689726120059	2.629473323006
GPR4	-1.52887676027761	4.41900315923849	-28.4955850724091	4.9750919388474e-06	0.000979689726120059	2.62746683107435
CX3CL1	2.21758290790003	1.37212506333015	28.4278660651843	5.02560469180944e-06	0.000986304532916459	2.61501086574892
GSPT1	-0.552453213679583	6.37548469506755	-28.3692332382791	5.06985175138648e-06	0.000991649392230923	2.60420242129529
SNRPF	-0.78576504201784	5.75946627010323	-28.3373775912153	5.09409297482837e-06	0.000992031721612936	2.59832083692186
GYPC	2.35120659988153	3.60209401870089	28.3220008344527	5.10584539671769e-06	0.000992031721612936	2.59547944643003
ETF1	-0.636210765809451	5.87091941316097	-28.2615887528144	5.15234326841147e-06	0.000993735964408535	2.58430140576912
CSTB	0.704707122503881	6.27461616334405	28.2451661920826	5.16507354722593e-06	0.000993735964408535	2.58125865150526
SDC4	0.961578363792482	4.6702935875189	28.2246679557494	5.18101764922046e-06	0.000993735964408535	2.57745830202828
ASF1B	-1.91586407171174	4.27334116796011	-28.2223662327848	5.18281178253147e-06	0.000993735964408535	2.57703139460324
TSR1	-1.13143938024376	5.26354654690712	-28.1691666212035	5.22449386259605e-06	0.00099844360086229	2.56715468672612
TK1	-1.81639455779151	5.26602664936751	-28.1214791783338	5.26220908949141e-06	0.00100041894077856	2.55828562574628
HNRNPAB	-0.756485565089829	7.59557084684706	-28.071231034259	5.30231356706268e-06	0.00100041894077856	2.54892419360373
ERLIN1	-0.39604116298248	5.2701415672269	-28.065387199701	5.30700213273598e-06	0.00100041894077856	2.54783438701732
ZNF436	0.655294897032289	2.59100499676391	28.0457385827608	5.32280395781169e-06	0.00100041894077856	2.54416850241645
JADE1	-0.872493111437208	3.38053258437676	-28.0447073206257	5.3236349219866e-06	0.00100041894077856	2.54397602741578
TRAM2	0.468606889096912	6.14423221963957	28.0271455108226	5.33781036546342e-06	0.00100041894077856	2.54069721123461
MGAT5B	1.44548181103104	1.9965583024448	28.0025365590077	5.35775249871797e-06	0.00100093806937588	2.53609925991577
CDKN2A	2.47771006469288	5.04825625037056	27.9290820356719	5.41782615585005e-06	0.00100892731939996	2.52235114807424
AHNAK2	0.660669090966662	5.29706634875329	27.9042475326032	5.43832441188814e-06	0.0010095192780896	2.51769490288887
MATN2	2.63347351625136	2.30558537499739	27.8503055661523	5.483178342643e-06	0.00101461428328881	2.50756712524251
NUPR1	3.101268897301	1.90904358467223	27.7988308293126	5.52640692436146e-06	0.00101937723673159	2.4978844587378
CHORDC1	-1.03790652453405	5.006832836176	-27.7761756149407	5.54556599138964e-06	0.00101968438645464	2.49361726995569
CTSD	1.41221197954984	7.74431026791722	27.7489009122677	5.56874047813614e-06	0.00102072561317484	2.48847541244409
P2RX4	1.2550280313164	4.9392727979167	27.724646815721	5.58944886059147e-06	0.00102130970277792	2.4838987998039
EBNA1BP2	-0.814865114272578	6.3957497113851	-27.6654435071087	5.64039750091157e-06	0.00102501210325931	2.47271080532313
DIRAS3	0.99010182677404	1.44453495966252	27.65744245593	5.64732683271844e-06	0.00102501210325931	2.47119698298507
TRNP1	1.53743490743466	4.95731493259383	27.6400022920765	5.66246735605093e-06	0.00102501210325931	2.46789575048381
DYNLT1	0.401851518074468	6.88613443476208	27.6121920097111	5.68671432229926e-06	0.00102621425516464	2.46262730138452
CPNE2	0.474611210724586	5.56583535357931	27.4682584790492	5.81427232403836e-06	0.00104599476920848	2.43527599035087
NUSAP1	-1.88935456198582	5.06187160584289	-27.4419122279549	5.83800181626459e-06	0.00104703215343517	2.43025413102556
NLN	-0.935394758358774	4.61089279885752	-27.4162449738517	5.86123472414501e-06	0.00104797438527903	2.42535710588363
DCHS1	1.44093558401705	4.79953920293013	27.3268849056455	5.94301440395567e-06	0.00105934686109409	2.40827274890278
RCC1	-1.28456118329293	5.25332475394639	-27.1306446217727	6.12760336843029e-06	0.00108891995469227	2.370559664958
SLFN11	-1.25524608861483	4.78415348655953	-26.9563715997463	6.29749053361464e-06	0.0011157085964235	2.33684131501857
C1QBP	-0.778982242016129	7.35924315501522	-26.8992506564715	6.35443470861187e-06	0.00112238572816839	2.32574262623047
CBR3	-0.920009273021639	3.03900024709307	-26.8268516067894	6.42752527903701e-06	0.00112915601438951	2.31164183870218
PSAT1	-1.3790927473484	4.31865185805991	-26.8229347817591	6.43150900317935e-06	0.00112915601438951	2.31087790640094
MYOZ2	0.806549164289014	0.493633685003753	26.781373271394	6.47396854650178e-06	0.00113319723314864	2.30276500321798
EDN1	0.776508427618104	7.93276177986259	26.6901232045476	6.56840960537366e-06	0.00114628580562281	2.28490902054328
SLC25A37	-0.922160038708462	4.34247592790224	-26.5177836013767	6.75145626339925e-06	0.0011747130826299	2.25102003212957
MYL9	1.42506438885262	7.47139831263697	26.4360398582443	6.84047684666496e-06	0.00118665986440002	2.2348696805678
MAF	1.66789053186358	1.77544799937612	26.3968602669706	6.88365726278273e-06	0.00119060716478659	2.22711134543957
P4HA2	0.908680267987216	5.13495241647876	26.3003865802152	6.99142396082141e-06	0.00120566899357502	2.2079590208373
CPNE5	1.65546923382068	3.3028961963385	26.2734875274251	7.0218420280687e-06	0.00120734256086156	2.20260653827228
FKBP1A	0.26853138382159	9.97695296058141	26.2518991208433	7.04637282531196e-06	0.00120799699776995	2.1983068706086
NEDD9	1.20343410335844	4.80571072748929	26.0383965534371	7.2947581202456e-06	0.00124335239341266	2.15559535602292
AC125611.3	-0.474039922740007	8.55255438021161	-26.0329876397581	7.30118981918806e-06	0.00124335239341266	2.15450880548499
HMGA1	-0.945189571312605	9.71530060088707	-26.0200534769371	7.3165981152303e-06	0.00124335239341266	2.1519096671119
KDR	0.971244918907536	5.63850472596561	25.9814228939092	7.36285757387533e-06	0.0012440692888822	2.14413918973323
LMNB1	-1.91947572257865	5.68056008910869	-25.9808854305196	7.36350371713492e-06	0.0012440692888822	2.14403099937254
TMSB4X	0.732933877682283	12.3199988719841	25.9238316660222	7.43249378633815e-06	0.00124922132898813	2.13253359019473
PCNA	-0.973393446446326	6.83915271087177	-25.9072081645489	7.45274492450365e-06	0.00124922132898813	2.12917893783662
MRPL3	-0.851725843716486	6.00196427385873	-25.9026630855819	7.45829368802958e-06	0.00124922132898813	2.1282613625557
SNHG16	-0.742467814633605	6.0398874102501	-25.8708285393381	7.49730137129371e-06	0.00124976295021132	2.12183003890389
CD55	1.19761814104414	6.33216209915801	25.8609799327949	7.50942005139602e-06	0.00124976295021132	2.11983880623889
AL354813.1	1.20673884887037	2.33135082199703	25.847658196893	7.52585087023357e-06	0.00124976295021132	2.11714416934781
CDC6	-1.91945541726033	4.92629346811847	-25.6948023297431	7.71759134836375e-06	0.00127796296736769	2.08612688749411
NPM1	-0.90112799244577	10.9230175415519	-25.6688691265619	7.75071677788744e-06	0.00127981240665582	2.08084648281332
PAPLN	3.03167937476049	2.67410302114419	25.614618077616	7.82058256924646e-06	0.00128613728603362	2.06978306111219
MGARP	-3.85566660031402	2.25254666532983	-25.5841856528807	7.86011425578786e-06	0.00128613728603362	2.06356683721736
BRIP1	-1.1239490287485	1.63959934084329	-25.565189130461	7.88491567183255e-06	0.00128613728603362	2.05968284406446
TRBC1	-1.58303839462032	1.1124878873551	-25.5538330443969	7.89978800803358e-06	0.00128613728603362	2.057359638668
PRCP	1.07886455302969	6.97895625303352	25.5379574210562	7.92063732367311e-06	0.00128613728603362	2.05411012575582
CDC20	-2.11706414776739	5.79353014877157	-25.5373682399538	7.92141239510823e-06	0.00128613728603362	2.05398949042663
AC092718.8	-0.51399937347628	0.509684085739517	-25.5085956951277	7.95937693463527e-06	0.00128871156323895	2.04809494047436
TMEM140	0.982522303243517	3.22993734751425	25.4763361781994	8.00220962691946e-06	0.00128899836453712	2.04147821163968
VAT1L	1.0466461923315	1.44821461320177	25.4717663036288	8.00830025745735e-06	0.00128899836453712	2.04054021860977
PEA15	0.453904772279079	8.45034934214303	25.4573950959306	8.02749118732803e-06	0.00128899836453712	2.03758936220805
ITGAV	1.45646831346233	7.35734463962196	25.3755891710956	8.13781947455475e-06	0.00130312423498035	2.02076066309365
FBXO5	-1.43969687657642	3.31256781933283	-25.294422049653	8.24914015248971e-06	0.00131153727367884	2.00401034916544
AL662797.1	-0.48126372180834	9.16945641143464	-25.2940668549309	8.24963141460665e-06	0.00131153727367884	2.00393693170093
KIF4A	-1.52208042046378	3.14023889018328	-25.2881208147658	8.25786061350763e-06	0.00131153727367884	2.00270775553624
MFAP2	1.26242459088811	7.63032056529821	25.2443990037257	8.3186826323404e-06	0.0013148044339831	1.99366073102053
AGAP2-AS1	0.426537621303858	3.87669798064716	25.2409201699997	8.32354577511264e-06	0.0013148044339831	1.99294021793855
TNFSF12	0.81904182255734	4.78053844026601	25.1985753908042	8.38302252555831e-06	0.00131721676081474	1.98416217891565
TPM3	-0.348215543691062	9.5689124950678	-25.1978725231116	8.38401417551242e-06	0.00131721676081474	1.98401635217044
SLC38A5	-1.07849540047336	4.7406098102068	-25.1658553418678	8.42933980576203e-06	0.00132077784569424	1.97736935952997
HSPE1	-1.00293067691263	7.1330087735596	-25.1096754813891	8.50960439028225e-06	0.00132977968016293	1.96568582339298
JUP	1.29447427269971	6.26034799374455	24.9836546607918	8.69310715515223e-06	0.00135482307449068	1.93938356393833
SARAF	0.618911417931148	7.17613892307736	24.9367636220763	8.76263030891193e-06	0.00136201652118896	1.92956332651927
AC091564.5	1.709747670835	5.58240090075314	24.900835525578	8.81636359255794e-06	0.00136672393905058	1.92202668328096
ESM1	0.567147150465552	8.045866369648	24.8821683781127	8.84444217103813e-06	0.00136743990786597	1.91810663496213
PDE12	-0.635328221383567	3.34853091516475	-24.8587004978279	8.87989851085977e-06	0.00136928974709258	1.91317432647381
TANC1	0.437784732386472	4.5103463917895	24.8182831793429	8.94137468211994e-06	0.00137513152367126	1.9046689270034
TMC6	-1.75585525623173	2.83635742805128	-24.764166699439	9.02451183650556e-06	0.00138426512085852	1.89325925590004
ANO4	1.52508695274572	2.93601945000447	24.7137262180601	9.1028615825058e-06	0.0013900977806649	1.88260244175003
TIMELESS	-1.17513713708646	3.44389764556206	-24.7090071690531	9.11023456310034e-06	0.0013900977806649	1.88160432696339
NETO2	-0.958848350281448	4.4107841926187	-24.6023207911954	9.27890239479587e-06	0.0014121375007516	1.85898901544313
PRMT1	-0.577953520449451	7.39124410863763	-24.5671695287493	9.33531735450917e-06	0.0014170233801032	1.8515164778484
PDE3A	-1.30786647330026	1.19120831727964	-24.5365680685131	9.38477498040926e-06	0.00142083055599505	1.84500255490581
LAMB1	0.674048663890326	8.70181877136692	24.5103630523227	9.42738416572901e-06	0.00142358385557516	1.83941810006458
EPHA5	1.50513278359904	1.44955250695117	24.488354433499	9.46335447381672e-06	0.00142532301180834	1.83472337187957
PCDHB7	1.02980458435367	0.666077091336934	24.4664957521872	9.49924738575345e-06	0.00142704157634226	1.83005650605548
MCM6	-1.34447326422046	4.59252960897353	-24.3272261002225	9.73191937466309e-06	0.00145823680336854	1.8002252758804
PAGR1	-0.763663819045357	4.08466100779133	-24.2654538331425	9.83736733069464e-06	0.00147025760761931	1.78693984366456
HTR1B	-0.724379219176761	5.36187551742992	-24.2353642013423	9.88924182076143e-06	0.00147069733141042	1.78045634777106
RAN	-0.708070634415329	9.45180676811367	-24.2295008083981	9.89938953795111e-06	0.00147069733141042	1.77919202228502
MTHFD1	-1.05273259778209	5.20295562069846	-24.219916786483	9.91600417314535e-06	0.00147069733141042	1.77712476651409
MT-TC	1.01752279193719	15.8385808765739	24.1848495633844	9.97708971002572e-06	0.00147397002947912	1.76955395020142
IGFBP7	1.74406064784575	9.51752966384741	24.1744897106356	9.99522483944479e-06	0.00147397002947912	1.7673152449289
RCN1	0.664566299873454	7.95130638169202	24.1631308548156	1.00151554821046e-05	0.00147397002947912	1.7648595733218
PCDHB14	1.60099008437305	1.10624480878885	24.1494526602265	1.00392207950729e-05	0.00147397002947912	1.76190097273858
BZW1	-0.504924661975	8.49710709431489	-24.133683299798	1.00670538428666e-05	0.00147434279998244	1.75848800074924
GOT2	-0.666075483286783	5.87814961155453	-24.1024578025824	1.01224483915529e-05	0.00147874002969132	1.75172335554239
MCM10	-2.38185777334919	2.96163886528369	-24.0831557561957	1.01568785622576e-05	0.00148006034409217	1.7475374662567
PCDHB8	0.61224314242046	0.512847886955899	24.0240500732527	1.02632106699479e-05	0.00149182549508709	1.73469906077387
MYL12B	0.284441484493293	8.95252830531943	23.9817346124203	1.03401808337552e-05	0.0014983802176482	1.72548853562759
SULT1E1	-1.99952991535522	1.15699560392994	-23.9553324128261	1.03885661263111e-05	0.0014983802176482	1.71973362442827
HMGB2	-1.52010056563785	6.33057182149807	-23.9468076997305	1.04042483104941e-05	0.0014983802176482	1.71787414970382
AC006329.1	-2.65315055434422	1.64390319882682	-23.9430714695322	1.04111307326983e-05	0.0014983802176482	1.71705896932174
VCAN-AS1	3.4837257845237	4.13936612196695	23.912235782147	1.04681473183655e-05	0.00150287529776573	1.71032636741167
RRAGA	0.371661693535002	5.81199329291825	23.8750081345828	1.05374968703618e-05	0.00150911453950773	1.70218674616845
AL110504.1	0.673519172765444	2.99878484851297	23.8410147654586	1.06013168695589e-05	0.00151380116174864	1.69474334818224
COX6C	0.354430797356995	7.39322634924667	23.8299654751415	1.06221636555585e-05	0.00151380116174864	1.69232167461486
MMP10	2.05990898395087	3.92912658866751	23.7754483957305	1.07257645691797e-05	0.00151934390808529	1.68035693967263
PDF	-0.710808500035993	3.51979942651079	-23.7714114371487	1.07334855967562e-05	0.00151934390808529	1.67946988297375
FBL	-1.07857955866167	7.39500182455978	-23.7576190367128	1.07599164956618e-05	0.00151934390808529	1.6764381044158
SIRPA	0.973571988515178	5.06750208283084	23.7473905456713	1.07795695788278e-05	0.00151934390808529	1.67418860677389
MAN1B1	0.903106601362984	6.25247534184428	23.7360389440173	1.08014324578513e-05	0.00151934390808529	1.67169099126806
RARB	-1.24075457203904	2.72822942314942	-23.6989641890141	1.08732193597392e-05	0.00151934390808529	1.66352547774142
TSPAN3	0.664538875239484	8.12001394704565	23.6888048523259	1.08929932262287e-05	0.00151934390808529	1.66128574164953
B2M	1.21748264853848	10.9312270634208	23.6876244065684	1.08952936891193e-05	0.00151934390808529	1.66102543818718
CTGF	0.593499354833014	10.4967876239223	23.6874406624763	1.08956518250695e-05	0.00151934390808529	1.66098491910344
CEP85	-0.705626578859665	3.17905093642343	-23.6444193024846	1.09799059011968e-05	0.00152728870941392	1.65148935133856
TMEM181	0.742667363860268	4.22149677897154	23.6292118033074	1.10098806850145e-05	0.00152728870941392	1.64812871686356
DUXAP10	0.75405208723554	0.580554248854658	23.6184096288345	1.10312336443738e-05	0.00152728870941392	1.64574029982826
TKT	-0.7802986778957	8.22558058304202	-23.541101764426	1.11855500253893e-05	0.00154186324800703	1.62861564852134
MAGOH	-0.637530090038037	5.8747914439823	-23.5306505059902	1.12066157747238e-05	0.00154186324800703	1.62629631471527
TNFRSF10C	0.851565436447167	4.60315921492301	23.5260721123193	1.1215859476307e-05	0.00154186324800703	1.62527996204351
RRM1	-1.30132630957566	5.97919724096149	-23.5002068741558	1.12682579075609e-05	0.00154359215676553	1.61953450322041
PPP1R3C	2.01013981917339	1.7761250564455	23.493742717013	1.12814002673298e-05	0.00154359215676553	1.61809764361436
CERKL	1.93022187757081	1.53222263593299	23.4636905850754	1.13427483935006e-05	0.00154658526721354	1.61141250605947
ZYG11A	-0.417452267372657	0.215344146587309	-23.453778531755	1.13630729236053e-05	0.00154658526721354	1.60920570641528
KHSRP	-0.875987168486713	7.73783447077272	-23.4441417608802	1.13828760574151e-05	0.00154658526721354	1.60705931411556
MRPL42	-0.532091690396354	5.56192973926707	-23.4264434614285	1.14193562329077e-05	0.00154793357233424	1.60311511756746
MSN	0.265392398885339	9.03960448535753	23.4031165598953	1.14676587025909e-05	0.00154964403270753	1.59791205926873
FAM167A	2.56289562323754	1.90582616809932	23.3947009367869	1.14851465503989e-05	0.00154964403270753	1.5960337030783
DHX9	-0.552125248805907	6.33485168678748	-23.3332377002622	1.1613870574328e-05	0.00156339327491092	1.58229497372389
CCNF	-1.48407623849767	3.21260290847922	-23.2755385443251	1.17363338187701e-05	0.00157301282211389	1.56936514481524
FABP4	2.92022674253918	4.0422751786931	23.273025377148	1.17417039711373e-05	0.00157301282211389	1.56880125091263
GALNT7	1.01696265744065	5.63741268116807	23.2615368467063	1.17662913539949e-05	0.00157301282211389	1.56622273877464
SBDSP1	-0.409352176399371	4.8286322582337	-23.1812999255516	1.19397934612499e-05	0.00159255533471243	1.54817913707298
GAS6	2.0977177174729	6.13110178728735	23.1564405315431	1.19941877958197e-05	0.00159287524626778	1.54257629988319
NDN	-2.27568017597667	1.28350790282413	-23.1471457169777	1.20146040380488e-05	0.00159287524626778	1.54047990312432
PCBP2	-0.341782853690066	8.47647893698126	-23.133432920984	1.20448027606491e-05	0.00159287524626778	1.53738553976767
RMI1	-0.983732518653079	2.3895559577964	-23.1303963668457	1.20515026009486e-05	0.00159287524626778	1.5367000813695
PXDC1	0.740776880801592	6.17877666290697	23.1081363819622	1.2100757498847e-05	0.00159576686220089	1.53167250296009
DKK3	2.30563085384172	8.40758248360631	23.0668045030686	1.21928729938861e-05	0.00159636258047531	1.52232473961292
FBXO32	2.08709367955762	4.13277620440569	23.0604495607159	1.22071126987402e-05	0.00159636258047531	1.52088602091776
DAB2	1.01886110802696	6.56754266997783	23.0464934510428	1.22384565868735e-05	0.00159636258047531	1.51772507567918
ANP32E	-1.49881646399483	5.00245245197118	-23.0462503044885	1.22390035461774e-05	0.00159636258047531	1.51766998826298
ATP6V0E1	0.772976741787103	8.2050346210609	23.0448241250871	1.22422123502687e-05	0.00159636258047531	1.51734686075685
PCDHGA12	0.966454177869011	2.76080783762634	23.0220967304826	1.22934876453872e-05	0.0015987121781045	1.51219488776743
PTGS1	-1.09384348123893	3.73336678449134	-23.0125581096257	1.23150866039137e-05	0.0015987121781045	1.5100311279123
WNK4	2.15710250372605	2.09036387179233	22.9935647527526	1.23582340835628e-05	0.00160074832947269	1.50572000610287
FZD6	0.520087197279019	4.47217138121071	22.9503649838347	1.24570677550145e-05	0.00160597139810361	1.49590143152913
LINC01748	0.8945678066935	0.767439832731549	22.9451630918904	1.24690344267953e-05	0.00160597139810361	1.4947179026707
SUGCT	1.66670367263141	2.68679421761631	22.9398746580055	1.24812147155664e-05	0.00160597139810361	1.49351441309794
CD59	0.503401521289173	10.5495554302597	22.8776909276531	1.26255421719041e-05	0.00162096388131266	1.47934273232095
IL15RA	-1.16379998309069	3.46435126868527	-22.8412151971263	1.27111595820905e-05	0.00162836938400196	1.47101225483578
SFXN1	-1.30663978719118	5.12407796153134	-22.8263084661882	1.27463552694073e-05	0.0016292972718053	1.46760402474631
MMP1	0.526867613793145	9.90572309502821	22.8090974040852	1.27871411914149e-05	0.00163093410451902	1.46366621354297
TAGLN	2.20837430363843	8.73802223701439	22.7897701248183	1.283313399179e-05	0.00163322645002938	1.45924073433932
MIR8072	-7.42843514960026	3.71421757480013	-22.7466810376696	1.29364087824987e-05	0.00164249659390982	1.44936106475188
AURKB	-2.06120602738546	4.8724839995063	-22.7359315320322	1.29623324388985e-05	0.00164249659390982	1.44689349684247
OLFM2	1.45336604174321	1.69011153831199	22.676847060756	1.31059704378001e-05	0.00165594487715969	1.43331002167583
ULBP2	0.620845160834244	2.45341468816534	22.6689636161005	1.31252836475394e-05	0.00165594487715969	1.43149499092349
TMEM200A	2.04988871602706	2.03209912540133	22.6487890052591	1.31748683236072e-05	0.00165697161294567	1.42684729557939
GPR153	1.11540468981714	1.86874395282265	22.6425389651269	1.31902763588867e-05	0.00165697161294567	1.42540662558021
CXCL11	1.56401215655507	1.57264663872935	22.5405025464233	1.34449941594514e-05	0.00168108538177891	1.40183114915168
DNER	1.16389739845281	0.968381803922609	22.5289951144616	1.34740997016834e-05	0.00168108538177891	1.39916577579154
BTBD11	0.942358821325512	0.692523036526185	22.5264257874821	1.34806088591821e-05	0.00168108538177891	1.39857048046851
CHCHD3	-0.508798285757408	5.20184460724677	-22.5197271755133	1.34975974243846e-05	0.00168108538177891	1.39701814417878
EFEMP1	0.703281061954817	11.1212968796539	22.5026888809728	1.35409278882314e-05	0.00168288615085125	1.39306764188324
PCDHB13	1.01856007439589	0.759315350424824	22.4752986287284	1.36109446847145e-05	0.00168798881655881	1.38671076120015
MBOAT1	-0.668635049900219	1.00923012379827	-22.4458073668708	1.36868319236759e-05	0.0016918245317326	1.37985774109371
ACYP1	-0.807492650690604	3.65804608513288	-22.4391271309631	1.37040939809546e-05	0.0016918245317326	1.37830419365576
FBXO6	0.881177290992558	1.62501428223398	22.4295265382512	1.37289494151372e-05	0.0016918245317326	1.3760706947328
TSPAN15	0.944018688879393	5.96767559605811	22.4122527771552	1.37738103973031e-05	0.00169377185746414	1.37204972723473
EFNB2	0.858342350350364	4.20662903342493	22.2745568215268	1.41379545136206e-05	0.00173489072145246	1.33988759119551
CXCR4	0.562925457123454	4.56468594410258	22.2547189322526	1.41913902078963e-05	0.00173778939587785	1.33523787794533
ASPM	-1.63085652719967	2.79446149770911	-22.2195614062767	1.42867041988192e-05	0.0017401309714822	1.32698744313999
FDFT1	-0.539261238934988	7.26623181818875	-22.2123166054451	1.430644321988e-05	0.0017401309714822	1.32528570692357
COL4A1	1.85273203540472	8.36696073241023	22.2105797175134	1.43111805010328e-05	0.0017401309714822	1.32487764702533
ZFP36L2	0.461443988298308	4.6490486282853	22.2037128918665	1.43299283954065e-05	0.0017401309714822	1.32326406570539
POLR1E	-1.00408716804623	3.53345316085007	-22.1627667198176	1.44423508925043e-05	0.00175013669193823	1.31363224907276
ACTN1	0.451155617188985	8.69522063614278	22.1311981075187	1.45297692034731e-05	0.0017569425692369	1.30619437489175
TSPAN12	-1.2014026217159	3.4878850634146	-22.1207666744657	1.45587987397307e-05	0.0017569425692369	1.3037343340894
MASTL	-1.01319283415888	2.74404283678943	-22.1067699571959	1.45978624940994e-05	0.00175801696085964	1.30043170125068
GAA	1.27128574709126	5.29477413293483	22.0415298756442	1.47816565669007e-05	0.00177469143023925	1.28501063183595
SMC2	-1.55718486670208	3.22794858096424	-22.036053353494	1.47972144368699e-05	0.00177469143023925	1.28371408280809
SNHG19	-1.17739950902061	6.38999457573627	-22.0206743915669	1.48410115203988e-05	0.00177628928028953	1.28007146862341
HNRNPUL1	-0.453696914891887	7.05138442287933	-21.9974566132733	1.49074356092848e-05	0.00178058321064343	1.2745674360833
CUL1	-0.43946718593646	4.64676669067008	-21.9444109981617	1.50605750959338e-05	0.00178581098861349	1.26197092660378
NOP14	-0.656599758222347	4.78507507387644	-21.9332614561186	1.50930094127114e-05	0.00178581098861349	1.25931948772908
TMEM38B	-0.848366945549444	2.74310925912707	-21.9320875836405	1.50964292471844e-05	0.00178581098861349	1.25904025559153
GPATCH4	-0.985244693915748	4.85879253608821	-21.9299794532924	1.51025732470463e-05	0.00178581098861349	1.25853875219559
PSMG1	-0.89026108279973	5.55774617913119	-21.9200418954702	1.51315771190494e-05	0.00178581098861349	1.25617406701166
CTCF	-0.486331984732963	3.9147360002218	-21.918860405291	1.51350299954547e-05	0.00178581098861349	1.25589285619835
CDH13	1.47930800011032	5.80584988538272	21.8996129401363	1.51914172851517e-05	0.00178657144168106	1.2513095970142
TDP1	-1.05171988787627	3.89929579127191	-21.8957462060406	1.52027764732673e-05	0.00178657144168106	1.25038836215315
TNFSF18	0.981503210105174	5.12945133414195	21.8335447269012	1.53869510436589e-05	0.00180171703921161	1.23554708088461
E2F2	-1.13252683213025	1.00058210052783	-21.8134816369174	1.54469425255842e-05	0.00180171703921161	1.23075116150555
RPA1	-0.693425576095833	6.21707677807454	-21.8115371895796	1.54527720125256e-05	0.00180171703921161	1.23028612671765
CFH	2.06115448242187	3.40336966244628	21.8050877049513	1.54721271054071e-05	0.00180171703921161	1.22874337374593
ATP5B	-0.302321433183896	9.82871466974052	-21.8004011040148	1.54862104832044e-05	0.00180171703921161	1.22762203113964
POLA2	-1.01902081469174	4.63347255264191	-21.7693792261804	1.55798317450399e-05	0.00180398068160635	1.22019358289409
NME1	-0.674810368390369	7.1990624726216	-21.7588331315263	1.56118177439442e-05	0.00180398068160635	1.21766586305159
SPRY1	2.30394812606615	3.78957723964279	21.7381298549695	1.5674845965982e-05	0.00180398068160635	1.21270013613514
DEK	-1.29697963557982	6.14949422946823	-21.7374969865487	1.56767775812014e-05	0.00180398068160635	1.21254826805529
OPRL1	0.656402525745157	0.826106975633301	21.7300431341423	1.56995500208927e-05	0.00180398068160635	1.21075925608875
FANCA	-1.51425439982985	4.7295607440596	-21.7280249045365	1.57057229757173e-05	0.00180398068160635	1.210274753594
FGFR1OP	-0.853445284719785	3.28375901747457	-21.7226056520084	1.57223131048591e-05	0.00180398068160635	1.20897357213286
FIGNL1	-1.34252915991855	3.91222425767794	-21.6452374735536	1.59615352842204e-05	0.00182486173509735	1.19036234451251
YIPF1	0.481478266378512	3.73208417746278	21.6435143621384	1.59669140286105e-05	0.00182486173509735	1.18994709955347
PPP1CC	-0.798149569910471	7.18899209971102	-21.6192835287382	1.60427884612015e-05	0.0018299453108151	1.18410437695139
MXD3	-1.16639665347248	3.66109177324114	-21.5779121854358	1.61733653557435e-05	0.00184123656221792	1.17411372081874
ELFN1-AS1	-0.39097645912896	0.341458105272787	-21.5495570205175	1.62636175421953e-05	0.00184790202592492	1.16725543425044
GEMIN4	-1.12798640990202	3.87474913551689	-21.5393088945319	1.62963891640243e-05	0.00184802321321526	1.16477453091142
FILIP1L	2.07996709796551	4.94389936807391	21.5089022789125	1.63941041438315e-05	0.00185549425696243	1.1574067589017
SNX18P12	1.39005689600753	1.20700013919002	21.4881030494977	1.64613609245448e-05	0.00185949574722843	1.15236104098076
FLRT2	1.11706622006851	6.04902495415007	21.4306172852974	1.66490250274121e-05	0.00186890149213941	1.1383904909203
PTMA	-0.76669496686774	10.0224123422103	-21.4172609282991	1.66930042181432e-05	0.00186890149213941	1.13513927720034
GXYLT1	-0.359994619133803	3.49207992133094	-21.4105865580716	1.67150349323795e-05	0.00186890149213941	1.1335138512238
APP	0.551309322742887	9.88305645355731	21.4068968864866	1.67272291574086e-05	0.00186890149213941	1.13261508276124
CD44	1.36868181351527	8.05233523956732	21.4048210157346	1.67340946521725e-05	0.00186890149213941	1.13210935377031
TM4SF18	0.810696886570532	5.73802161711179	21.4039411883044	1.67370055396784e-05	0.00186890149213941	1.13189499340868
SRD5A3	0.806595903807701	5.08657535597119	21.3482680588365	1.69224748360638e-05	0.00188112339506233	1.11831321683833
SERPIND1	-1.24938946289461	1.28371176571893	-21.341591225046	1.69448877852723e-05	0.00188112339506233	1.11668203029788
CUBN	0.298356076613605	0.842510642176693	21.3340474630259	1.69702549024322e-05	0.00188112339506233	1.1148384455354
HNRNPR	-0.858719578855106	6.44260876438476	-21.332474300333	1.69755508132512e-05	0.00188112339506233	1.11445390699963
LCP2	0.586947018286394	0.382101631842309	21.3082902213958	1.70572213032099e-05	0.00188447881490785	1.1085389265622
GLIPR2	1.00803360914198	5.23520698398737	21.3043741327282	1.70704915981221e-05	0.00188447881490785	1.10758050337219
LMBRD1	1.06346503969601	3.4851904865288	21.2837343338674	1.71406435381825e-05	0.00188864618252094	1.10252626103357
LRP8	-0.954470234064314	4.77664377190331	-21.2413494553037	1.72858217196529e-05	0.00189818736794375	1.09213201318439
SFTA1P	2.51714087599055	2.40538245653225	21.2259093290471	1.73390841769278e-05	0.00189818736794375	1.08834049649867
HCG11	0.612597850678933	1.94953226131716	21.2215742874456	1.73540747507771e-05	0.00189818736794375	1.08727548587047
RBFA	-0.66334568592094	4.18558106099835	-21.2205848667463	1.73574984064305e-05	0.00189818736794375	1.08703238017059
SPC24	-1.54460975568991	4.18215621261773	-21.1929273548324	1.74535384667665e-05	0.00190511582425259	1.08023228241306
IGSF23	1.742048059508	1.27280583326545	21.1634021495812	1.75567879667787e-05	0.00191280384487401	1.07296335882212
RGCC	1.78125591040533	6.68374801890949	21.1385890013481	1.76441421902523e-05	0.00191873462683848	1.06684681297866
PCDHGB2	0.741757523491196	0.975131302409946	21.1243680640968	1.76944482697407e-05	0.00192062197531964	1.06333811442771
WDR4	-1.42481752158578	4.15354007064395	-21.1096201010131	1.77468055622732e-05	0.00192272454017431	1.05969693447585
TMEM14C	0.657302811453657	6.39230219441097	21.0948001831277	1.77996107986385e-05	0.00192312375052819	1.05603547355916
DIAPH2	0.369696665796979	2.84349158605855	21.0528079425416	1.79502898229295e-05	0.00192312375052819	1.04564699642707
DEPDC1	-1.58044923213757	3.36794731545423	-21.0468259390652	1.79718825380517e-05	0.00192312375052819	1.04416545175939
CTSB	1.60519739027287	10.47565158636	21.0459820799953	1.79749311185416e-05	0.00192312375052819	1.04395642248508
CREG1	1.13327642980496	3.94712782845412	21.0456279738622	1.79762105753855e-05	0.00192312375052819	1.04386870568742
DNMT1	-1.65621548241162	6.48420944786892	-21.0396582126664	1.79977974341949e-05	0.00192312375052819	1.0423896983984
RHOB	0.964992366784103	7.85597913173266	21.0383213584151	1.80026359225522e-05	0.00192312375052819	1.04205843655789
AC008079.2	-0.5577420674398	0.622913229677667	-21.03506232345	1.80144380968363e-05	0.00192312375052819	1.04125078707426
PIAS3	0.439612183579259	5.09042757733191	21.022403930593	1.80603693887124e-05	0.00192428671007458	1.03811263676591
DOK5	-1.69642066009763	1.20756808000168	-21.0064265833269	1.81185498622502e-05	0.00192428671007458	1.03414903411648
POLQ	-1.53583736091999	1.69368228558575	-21.0048311658051	1.81243721491722e-05	0.00192428671007458	1.03375308626774
SSRP1	-0.9916910944695	6.45696871086234	-20.9930122387123	1.81675758199373e-05	0.00192536665344092	1.03081896685521
POSTN	2.30563694083533	1.37642653320791	20.9718064379442	1.82454115510592e-05	0.00193010625859916	1.02555043451824
PIMREG	-2.14794360631047	3.52505106549713	-20.9336373909021	1.83865492662813e-05	0.00193793866093927	1.01605423802988
CCNA2	-1.66124345658299	4.27567741901185	-20.9252402467277	1.84177797783053e-05	0.00193793866093927	1.01396280664277
MRNIP	0.759494230259041	6.69873947792986	20.9248602350605	1.84191946568823e-05	0.00193793866093927	1.01386813971385
MCM8	-1.38073975611495	2.39838542128098	-20.8808167982457	1.85840909223346e-05	0.00195016729610278	1.00288477966312
HOMER1	-1.14990652765705	1.397826745735	-20.8759729319361	1.86023369584331e-05	0.00195016729610278	1.00167545048891
ILF3	-1.01437994091269	7.55758793909097	-20.8542543042672	1.86844193737077e-05	0.00195229725529777	0.996249749010323
VASH1	1.30947330307989	4.51846562381642	20.852876331833	1.8689642266953e-05	0.00195229725529777	0.99590531988628
POLA1	-1.01514288868151	2.33040643848568	-20.8091016257536	1.88565009983882e-05	0.00196410261588474	0.984952040038223
TUBB4B	-0.737019284999538	8.27007755344728	-20.8030560502137	1.88796893497312e-05	0.00196410261588474	0.983437543924545
SLC7A5	-1.17020567145784	3.9503874960275	-20.7946695862932	1.8911914615394e-05	0.00196410261588474	0.981335909557769
CNTNAP1	1.73587186672304	4.04261169662005	20.7854474605978	1.89474292426353e-05	0.00196410261588474	0.979023899749356
GLB1	1.02354692057296	6.91228693403284	20.7793024702731	1.89711393896361e-05	0.00196410261588474	0.977482776786802
UTP20	-0.754398617989537	2.88785455674196	-20.7549205379201	1.90655770668943e-05	0.001970380063963	0.971363540690266
GRN	1.52961669362336	9.39248558989858	20.7256484882039	1.9179722126399e-05	0.00197866839522751	0.96400769132376
PCDHB5	1.20843528707571	0.894407541772517	20.6950841798221	1.92998065571221e-05	0.001987539089402	0.956316225667393
RNASE1	1.356263650301	7.37754165192544	20.6634997036748	1.94248742492954e-05	0.0019894834502378	0.948356323824793
PCLAF	-1.79007860691595	4.22836797347501	-20.6631150888116	1.94264033872341e-05	0.0019894834502378	0.948259319894539
DONSON	-0.544617808563078	4.62720174896767	-20.6617912876059	1.94316676427209e-05	0.0019894834502378	0.947925429715383
ST6GALNAC6	0.672974820430598	5.28571410422835	20.6558752674595	1.94552149093389e-05	0.0019894834502378	0.946433030080451
SCUBE3	0.718720158294532	0.56762667588747	20.6226516688222	1.9588108609404e-05	0.00199818810090269	0.938044114155355
SKA1	-1.76884842833033	2.9016646285349	-20.6174787980934	1.96089005235441e-05	0.00199818810090269	0.936736778829548
CHMP1B	0.543480368728642	3.95359887854744	20.5877980758052	1.97287268866568e-05	0.00200689010954529	0.929229372291232
NNAT	-2.13239621694007	1.99715878291061	-20.559813715165	1.98425323672725e-05	0.00201495039481459	0.922141316011718
A1BG	1.28603611441331	2.28078152243656	20.514384800562	2.00290088030753e-05	0.00203034933063244	0.910614627659056
EIF3A	-0.513182323689408	6.4313747085967	-20.4761470726277	2.01876434565706e-05	0.00204112227464942	0.90089314916691
PES1	-0.808646576438895	5.89332154853252	-20.4719097849865	2.02053176034985e-05	0.00204112227464942	0.89981477512122
TMEM159	0.97492953206894	4.05980090450306	20.4622828977652	2.0245543242061e-05	0.00204164744722016	0.897363954486622
MAPRE1	-0.258785575777914	6.16398001832625	-20.4502481281629	2.0295969057828e-05	0.00204319765879564	0.89429854316427
PYURF	-0.28847303993784	2.21348980552531	-20.4305837027449	2.03786967718071e-05	0.00204798875419844	0.889285952919142
PRPF4	-0.542940766681167	3.9481177911783	-20.3850983320815	2.05716506523956e-05	0.00206382164066581	0.877673292817521
COL1A2	2.62972588211246	2.8586057952131	20.3677317235613	2.06459152815307e-05	0.00206771324730217	0.873232804011593
BMP1	1.04761818173201	5.1597399990905	20.3582302911748	2.06866859959237e-05	0.00206824280159589	0.870801800840818
CNOT1	-0.478726277979058	6.18994892694919	-20.3358312660418	2.07831937651206e-05	0.00207136918035576	0.865066461814935
C15orf65	0.68951392853559	1.4280825851403	20.3344808541292	2.07890298261756e-05	0.00207136918035576	0.864720486872395
MEX3B	0.522799529831348	3.18708962094575	20.3179064715262	2.08608239526499e-05	0.00207497560845061	0.860472302312896
YAP1	-1.05376411633752	2.40289259379682	-20.2875575148942	2.09930782511473e-05	0.00208171193581905	0.852684743686471
CDT1	-1.74220292722878	4.2161496996638	-20.2859810608738	2.09999762946336e-05	0.00208171193581905	0.852279912923807
TOE1	-1.08654093038369	3.26295078316768	-20.2724553652706	2.10592752346275e-05	0.00208366658096075	0.848805269493049
GJA1	0.551822669998933	7.07840349296369	20.265195233056	2.10911900008037e-05	0.00208366658096075	0.846939262408306
FAM111B	-1.75380227629476	2.72284479305377	-20.2462768008616	2.11746338824898e-05	0.00208569583163882	0.842073747494695
HNRNPA2B1	-0.830162366361742	8.78729549061269	-20.2443182837335	2.11832955725052e-05	0.00208569583163882	0.84156979413533
SNX33	0.651967394585794	2.86957022641793	20.1937361279603	2.1408519402832e-05	0.00210384493992552	0.828537736379239
PDCD4	1.1474763933011	6.10474636957442	20.186551782242	2.14407475467175e-05	0.00210384493992552	0.826684158259344
CTDSPL2	-0.686406225527545	4.14732272924346	-20.1787288743006	2.14759082359266e-05	0.00210384493992552	0.824665094475954
LRRC3	0.770147454295511	2.05316530788402	20.1463962144766	2.16219859666778e-05	0.00211460120474114	0.816312011930442
SHC2	2.00089876287792	2.4533814817879	20.1337309976653	2.16795405779711e-05	0.00211667849448707	0.813036396761261
TUBB	-0.456906236348849	8.9364820917627	-20.1198642651479	2.17427719321258e-05	0.00211930215782567	0.809447717172009
EFNB1	1.31605536033474	4.05575488350023	20.0792212087737	2.1929415350654e-05	0.00213125656607943	0.798915411426361
MAGT1	0.592329361969638	5.32251444926812	20.0664895740161	2.19882880993322e-05	0.00213125656607943	0.795611820285856
MAP1LC3A	1.69560365613405	4.85752154119429	20.0565047225841	2.20345956914934e-05	0.00213125656607943	0.793019524989967
SLTM	-0.482557764136076	5.78923443190656	-20.0551537915499	2.20408702460407e-05	0.00213125656607943	0.79266869539692
GPI	-0.509880546709254	7.25141880998278	-20.0441658942804	2.20919866766669e-05	0.00213125656607943	0.789814337031736
SULF2	1.64874224710374	7.79573020729514	20.0384628317221	2.21185752976168e-05	0.00213125656607943	0.788332231566589
RNASEK	0.757464104360944	8.64424947724446	20.0378645856627	2.21213667046057e-05	0.00213125656607943	0.78817673611659
PGLS	0.787567567355149	6.50552874637701	20.0109600844599	2.22473527304894e-05	0.00213985758408378	0.781179044199687
RAB13	0.805095459194636	7.06711788252193	19.9813109090803	2.23872171083017e-05	0.00214976295026143	0.773456800735836
CDH4	-0.405999851350128	0.22773344462828	-19.9599425772244	2.24886905041729e-05	0.00215266394516376	0.767884374804099
TEX10	-0.4613815879428	3.28251692543453	-19.9524436532765	2.25244355189969e-05	0.00215266394516376	0.765927423339841
ETV4	-2.01703513168909	3.38768492122794	-19.9516501395697	2.25282220448445e-05	0.00215266394516376	0.76572030245501
MAGED2	0.752136338100658	7.40072388216145	19.9309727206384	2.26271686574987e-05	0.00215320123287389	0.760320290935708
TXNDC5	0.634560264621277	9.72628255394253	19.9250439680044	2.26556379663097e-05	0.00215320123287389	0.758770955620733
WDR43	-0.81309759405349	5.42104953035069	-19.9223876948582	2.26684074572798e-05	0.00215320123287389	0.758076656812545
OS9	0.911512024286339	7.77705227426193	19.9107991016475	2.27242211235097e-05	0.00215320123287389	0.755046560384722
EXT1	0.709228584579329	6.55797807430224	19.9033189437778	2.27603374529716e-05	0.00215320123287389	0.753089789012586
IL32	1.83534050106215	7.25237339895337	19.8993158333707	2.277969466728e-05	0.00215320123287389	0.752042299848091
CHRNA5	-0.902987484540185	2.33788396193441	-19.8966844238643	2.2792430014466e-05	0.00215320123287389	0.751353629652478
CSE1L	-0.916648482062896	5.66153371377526	-19.8801917474044	2.28724504926197e-05	0.00215726439209356	0.747035274248903
POLE3	-0.769545193897666	5.34981383433749	-19.8664808069646	2.29392380150575e-05	0.00216006834478461	0.743442603278314
ANO5	-0.172741449412437	0.0899527012567025	-19.8583172787518	2.29791176331413e-05	0.00216033356225893	0.741302364953533
SHISA4	0.929753052018684	4.62502864126992	19.8407763751585	2.30650960548325e-05	0.00216067032717263	0.73670073801784
GINS2	-1.72033180622709	3.53896756322465	-19.8399970913336	2.30689249788742e-05	0.00216067032717263	0.736496210703541
GSN-AS1	0.559443425085782	0.823827455194739	19.8349166521268	2.30939063585738e-05	0.00216067032717263	0.735162628783447
BMS1P10	1.56617904512697	1.56162702789687	19.8228839425094	2.31532063445488e-05	0.00216274694136388	0.732002787295654
IL33	0.707506953731762	0.509482252357025	19.7921599045486	2.33054749917659e-05	0.00217052378267824	0.723925997119439
SSH1	0.606410825324758	4.06208963713064	19.7900338115716	2.33160575179304e-05	0.00217052378267824	0.723366632071412
PHKA1	-0.780895442356501	1.97519762245183	-19.7835885346827	2.33481747827899e-05	0.00217052378267824	0.721670550577082
TNFRSF21	1.05473009431007	5.24146711762141	19.766913962364	2.34315186710972e-05	0.00217325086185351	0.717280108293314
AC097534.1	1.20653356975819	5.52693597596503	19.7619351907303	2.34564749286632e-05	0.00217325086185351	0.715968486772988
MYCT1	0.691871290022741	5.78315417692284	19.7540563949795	2.34960346223407e-05	0.00217325086185351	0.713892213787862
THBD	0.974082673956577	3.86786607460552	19.747970458927	2.35266486039933e-05	0.00217325086185351	0.712287852291313
POLR1B	-0.95702489019444	3.90129617441002	-19.7217174212316	2.36592735542274e-05	0.00218204388754558	0.705361531960815
AC011558.1	0.580976306698791	7.77380561430878	19.6783693576828	2.38802819192515e-05	0.00219821428306306	0.693905269557062
PAPPA-AS1	1.15571613582876	0.665379825680199	19.6725723102409	2.3910030460163e-05	0.00219821428306306	0.6923713224888
CD3EAP	-1.08895492014472	2.57241279677137	-19.649287969207	2.40299791210842e-05	0.00220144156204501	0.686205632368829
MPZL1	0.42432395616714	6.28890178737866	19.629479994902	2.4132603576833e-05	0.00220144156204501	0.680954853301557
GLIPR1	0.813427096586933	6.82932418486829	19.6292576449821	2.41337586264981e-05	0.00220144156204501	0.680895882453211
MEOX2	-1.60898732699649	1.48344819373102	-19.6271931839512	2.41444862149105e-05	0.00220144156204501	0.680348322294368
VAMP8	-1.43310156075466	4.43564195434629	-19.6145916552748	2.42100952803262e-05	0.00220144156204501	0.677004777266285
ATP5G1	-0.701182299598945	8.05098625613437	-19.612268108542	2.42222166589057e-05	0.00220144156204501	0.676388044553885
HNRNPD	-1.04761333653162	8.0565552680673	-19.6103669969702	2.42321398591564e-05	0.00220144156204501	0.675883384484708
BAIAP2-AS1	0.911484783375818	2.72677568523717	19.607468172604	2.42472804493703e-05	0.00220144156204501	0.675113784157899
EPHX4	1.0077233860104	2.66688598666879	19.577487558565	2.44045553293462e-05	0.0022122748383156	0.66714778380309
HEATR1	-0.737013592396745	4.07588681131229	-19.5700391038823	2.44438238603906e-05	0.00221239379685474	0.665166840974463
SPRYD4	-0.469501365535019	0.960291010289333	-19.5305351545448	2.46533966423926e-05	0.00222683582718396	0.65464828100969
RBL1	-1.20068412424639	2.45141860815481	-19.5242903793041	2.4686728226093e-05	0.00222683582718396	0.652983604644321
LFNG	0.700265237982866	2.65119642768997	19.5160585379532	2.47307506999592e-05	0.00222683582718396	0.650788437988693
GTSE1	-1.84074534337627	3.61091702497445	-19.5061555835316	2.47838382651421e-05	0.00222683582718396	0.648146438872045
ACKR3	-2.49769523968107	1.61908564588192	-19.499994652524	2.48169365311427e-05	0.00222683582718396	0.646502108263961
SPATA5	-0.677488607259021	1.37076887442055	-19.4970803455192	2.48326119899392e-05	0.00222683582718396	0.645724113023695
GBP2	1.26486300328607	4.05307153008093	19.4585427606691	2.50410496995382e-05	0.00223999027013226	0.635425516642655
PCDHGB4	1.62017571987568	2.8544958621732	19.4557637899115	2.50561634663435e-05	0.00223999027013226	0.634682107085327
LZTS3	1.20140791416908	1.40676208100333	19.4430139925619	2.51256490395459e-05	0.00224276237552382	0.6312700444723
NQO1	-0.642662366638935	7.76713189475011	-19.4257553001731	2.5220086492451e-05	0.00224617134572964	0.626647837307047
PROB1	-0.331727121707946	0.394933275122759	-19.421960247248	2.52409111901749e-05	0.00224617134572964	0.625630911068594
ORAOV1	0.84800443097803	6.98294810378148	19.4106280420933	2.53032209381498e-05	0.00224828375311414	0.622593164957825
LDHB	-0.534937940673655	8.62735014957891	-19.3976042907276	2.53750658692757e-05	0.00225123567639017	0.619099834980181
FAM83D	-1.96218638609509	3.51290529732476	-19.3789451688015	2.54784366790785e-05	0.00225697130265977	0.614090943798056
LAMC2	2.34501444033768	5.90347951871048	19.3639150315078	2.55620806078463e-05	0.00226094469570584	0.61005279370395
KRT80	-0.675020583294363	3.90719162651101	-19.3488255556393	2.5646395404184e-05	0.00226275666730431	0.605995616857346
SMC1A	-1.09678903847876	5.10494735674199	-19.3446667757756	2.56696934512286e-05	0.00226275666730431	0.60487688272063
FGF5	2.89671316478167	1.93155780300642	19.3322425885581	2.57394509370272e-05	0.00226275666730431	0.601533308352497
GVINP1	0.548178588173903	0.695193162038804	19.3233443381755	2.57895551126423e-05	0.00226275666730431	0.599137336126239
EZH2	-1.4392548777094	3.57454310091938	-19.3232472429536	2.57901024979482e-05	0.00226275666730431	0.599111185997375
FYN	0.542116766255769	6.57530544012236	19.3187470911082	2.58154883296282e-05	0.00226275666730431	0.597899043551852
FDX1	-0.493275399062069	2.67897237888101	-19.2575717160762	2.61636587430848e-05	0.0022873512014241	0.58139365536741
PHACTR4	-0.67491426164319	3.87128903988968	-19.2556710383273	2.61745685449813e-05	0.0022873512014241	0.580880023411471
CDIP1	-0.767559082891343	3.21335676516324	-19.2314400790696	2.63141456175368e-05	0.00229224016936326	0.574327593776861
USP1	-1.27951200590755	3.68888802523058	-19.228669275265	2.63301645910554e-05	0.00229224016936326	0.57357781105072
S100A11	0.693245128988591	9.53205378426704	19.2255016928511	2.6348492202055e-05	0.00229224016936326	0.572720530181005
AC011511.5	2.44512551846678	2.01291521434774	19.2052649801617	2.64659534501263e-05	0.00229902756289264	0.567240364788145
NCAPG	-1.75965170227652	4.02111997492965	-19.1937702626133	2.65329603465893e-05	0.00229974222021983	0.564125045038431
NOG	2.22563146723067	2.84205069176813	19.1903240880568	2.65530900735648e-05	0.00229974222021983	0.563190701071891
ANGPTL4	2.2067974071199	5.78171189833087	19.1783283532906	2.66233062420485e-05	0.00230240248403045	0.559937078399972
RMI2	-1.17870717658066	2.5500997402562	-19.1543576322852	2.6764303830359e-05	0.00231116702468736	0.553429497858161
SCARB1	-1.60763838166989	5.918835742354	-19.1340276091292	2.68846082768999e-05	0.00231812137166263	0.547904054493833
CRYBG1	-1.15560343169755	1.84041893294944	-19.118635560049	2.69761353348523e-05	0.00232257751314309	0.543716872388286
TM9SF2	0.656124387230618	5.65320376169578	19.1042578580974	2.70619777622778e-05	0.00232280751686182	0.539802651703576
AL354864.1	-1.68174894673936	1.63424851690758	-19.1012744650766	2.70798323319828e-05	0.00232280751686182	0.538990084870134
ZMAT3	0.617659510693811	4.42956309697474	19.0981814382648	2.7098358349335e-05	0.00232280751686182	0.538147526862288
NEIL3	-1.27201725315921	1.7470536421572	-19.0549995797491	2.7358639063653e-05	0.00234167452825581	0.526370598381135
CEP55	-1.66853432885026	4.48348865636295	-19.0451448966881	2.7418469761335e-05	0.00234335449479281	0.523679289730849
RNF122	1.23806109703989	3.06350406709533	19.0029231303012	2.7676643070868e-05	0.00236195632696158	0.512133124097723
NRG1	-1.53951089966216	4.11455030061409	-18.9906878033907	2.77520175704353e-05	0.00236250510998427	0.508782509085867
PTGES3	-0.636003817272874	7.62825846691902	-18.9887243598963	2.77641367063414e-05	0.00236250510998427	0.508244628418124
DSCC1	-1.39441378679334	1.5824155704064	-18.9289158089783	2.81364430498676e-05	0.00239069532433044	0.491834130785046
PPP2R5E	-0.231873754696202	4.16504326562411	-18.9115187465446	2.82458923811066e-05	0.00239365583591701	0.48705114886395
NRM	-0.790023172798399	4.2638840128098	-18.9103256321088	2.82534177722843e-05	0.00239365583591701	0.486722967935957
PCDHGC3	0.793307717536712	3.95768398403952	18.8922612109853	2.83676588406356e-05	0.00239787489687135	0.481751652115545
ERI1	-1.2321106319224	3.42669076963144	-18.8773481336282	2.84623996624754e-05	0.00239787489687135	0.477644084146313
VPS9D1-AS1	-1.20020374706548	3.26484413908945	-18.8742461805174	2.84821549179355e-05	0.00239787489687135	0.47678930276059
SULT1B1	-0.850630149881993	4.85997807802849	-18.870573208771	2.85055686426844e-05	0.00239787489687135	0.475776992728527
MIS18A	-1.27417650011416	3.22724312068898	-18.8693375142855	2.85134510314008e-05	0.00239787489687135	0.475436378940573
LIMS1	1.08318073861545	5.49514630359179	18.8602801133214	2.85713094744077e-05	0.00239787489687135	0.472939080688327
HMMR	-1.75561538418247	3.39467950406071	-18.857173763514	2.85911860644659e-05	0.00239787489687135	0.472082331042509
LYAR	-1.00870226690453	4.71953066282188	-18.8297465376013	2.87674259881331e-05	0.00240460000620331	0.464511753495183
LRRC70	0.657115116549602	3.66195847284246	18.8259761606127	2.87917579395803e-05	0.00240460000620331	0.463470196448363
GSTM3	0.737116640309813	5.27643105943838	18.8254532410046	2.8795134578814e-05	0.00240460000620331	0.46332572515281
KIFAP3	0.715900531612715	3.32711448826426	18.8167444112704	2.88514417424499e-05	0.00240585527365368	0.460919088956983
HSP90AB1	-0.441748161274635	9.26564961574309	-18.8057007254573	2.89230402142637e-05	0.00240663153453157	0.457865663741352
FUBP1	-0.497190758566211	6.09094293546082	-18.801525981644	2.89501629426872e-05	0.00240663153453157	0.456710949183952
HELLS	-1.96483480403552	3.76417744345331	-18.7962297884583	2.89846166833853e-05	0.00240663153453157	0.455245686662535
C10orf55	1.60500681707155	2.60019522919247	18.7772776346445	2.91083222157218e-05	0.00241179409190842	0.449999015913637
CENPF	-1.73136776211437	4.44397322671055	-18.7740358783853	2.91295470886551e-05	0.00241179409190842	0.449101057725874
TFDP1	-0.956921236162226	6.35822549698869	-18.7664571627034	2.9179241948133e-05	0.0024124817796777	0.447001182056656
SERINC2	0.959415167901957	4.44200782892662	18.7585471596572	2.92312205672872e-05	0.00241335606859212	0.444808631557894
SPARC	1.17991711808317	11.7879499298309	18.7521891526756	2.92730833543614e-05	0.00241339389329422	0.443045619799996
C20orf194	0.520652771878912	2.49106182379634	18.7323653083621	2.94040838259207e-05	0.00241707898698319	0.437544917030984
PCDHB10	0.767441763862833	0.52730598964698	18.7243488120681	2.94572637095981e-05	0.00241707898698319	0.435318892778465
GNB4	-0.530009817485816	4.54656403231862	-18.7224014350251	2.94702001174372e-05	0.00241707898698319	0.434778003795243
AC096921.2	0.982193624093327	1.76334095066084	18.7203774438101	2.94836528915909e-05	0.00241707898698319	0.434215776817785
PRRG1	0.747180078438992	4.2839749952618	18.6985024765308	2.96295321907131e-05	0.00242067839644034	0.428135529880503
FAM171A2	0.89157610525489	3.22467581448616	18.697392331862	2.96369591831379e-05	0.00242067839644034	0.427826774991757
SMAGP	-1.24131314910563	5.0722752429938	-18.6812499461655	2.97452131660185e-05	0.00242067839644034	0.423335210446346
PLK1	-1.8351189685076	5.39846502836106	-18.6576609962915	2.99042828658085e-05	0.00242067839644034	0.416764846586672
POC1A	-1.1682769026215	2.89256541710239	-18.6574071246747	2.99060005164391e-05	0.00242067839644034	0.416694090193207
H1FX	-0.603955655667294	5.76828057287124	-18.652538280818	2.99389657889233e-05	0.00242067839644034	0.415336916014635
CALU	0.590114527598672	8.11479316574179	18.6517225565267	2.9944493156399e-05	0.00242067839644034	0.415109501737728
RNF14	0.477244268853195	5.48852814806332	18.6458178601509	2.99845410344478e-05	0.00242067839644034	0.413463052753274
TBX1	1.55254757820523	4.90610737807407	18.6445820312461	2.999293124167e-05	0.00242067839644034	0.41311839328344
SNRPA	-1.16606553007434	6.78449331275279	-18.6427917341295	3.00050909386e-05	0.00242067839644034	0.412619059005724
LXN	0.385747071282308	5.20031545873885	18.6419908618389	3.00105324289657e-05	0.00242067839644034	0.412395671441036
AP002004.1	2.50003891132418	3.42357011143018	18.6397279736272	3.00259140925468e-05	0.00242067839644034	0.411764432678318
H2AFX	-1.21577151678658	6.19384502723463	-18.6139028554488	3.02021465567468e-05	0.00242761141495725	0.404555143983716
SPTBN1	0.440422946984458	6.47029114642825	18.6136929148872	3.02035844207531e-05	0.00242761141495725	0.404496497400128
NSUN2	-0.370182310086306	5.43293693740813	-18.6088383514751	3.02368564242891e-05	0.00242761141495725	0.403140202245108
CSTF2T	-0.251131415022769	3.05363965562991	-18.5863885502352	3.03913105168911e-05	0.00243665571858123	0.396863556648583
E2F1	-1.42054508460479	3.30919235388273	-18.5010372712751	3.09874713084273e-05	0.0024776928807536	0.372932828633079
HCG4P5	1.35511214402082	5.23315050375429	18.5009392628757	3.09881641173033e-05	0.0024776928807536	0.372905287239179
USP14	-0.352196384955779	5.68048308255556	-18.488848192478	3.10737809504206e-05	0.00248113499183303	0.36950647643048
PDIA6	-0.211230364470087	8.03618919494661	-18.4763037908135	3.11629160693307e-05	0.00248179228265527	0.365977940960962
ANLN	-1.63410230863676	5.81884709126669	-18.4757063510484	3.11671690725992e-05	0.00248179228265527	0.365809832601807
CYTOR	0.679802579736379	7.09575026052139	18.4660571369917	3.12359582236074e-05	0.00248387657972391	0.363093989723367
AP005230.1	0.105418168465952	0.0527090842329759	18.4497954631914	3.13523113174842e-05	0.00248894292483673	0.358513886749181
IL13RA1	0.813865475568518	5.30164037647859	18.4409686886863	3.1415690923924e-05	0.00248894292483673	0.356026175078824
ODF2	-0.82192366080549	4.47775422955328	-18.4392082979026	3.14283500751098e-05	0.00248894292483673	0.355529892884039
BVES	0.896631873924575	1.59571151108505	18.4333569242625	3.14704730923118e-05	0.00248894292483673	0.353879965270627
AEBP1	-0.550433499194346	4.15749916553358	-18.4232558239294	3.15433529565226e-05	0.00249132650017586	0.351030528135105
BCAM	1.05743514262331	4.4694168916946	18.4093633030802	3.16439280641344e-05	0.00249588806360252	0.347109072179759
PPIC	0.607513772964102	4.49170987275486	18.3157878763667	3.23317619296635e-05	0.00254669424237328	0.320620000868038
ITGA4	2.21567879247662	3.08188735949214	18.3076284921395	3.23926072383373e-05	0.00254752178782467	0.318304012711749
SNRPA1	-0.781632080495253	5.47651571950386	-18.3026663179527	3.24296796350176e-05	0.00254752178782467	0.316895039574302
TMEM43	0.522526683786825	5.70946018823893	18.2882289389008	3.25378389540518e-05	0.00254995390298407	0.312793531662361
FBN2	0.574246549191603	4.47954480157772	18.2765963970221	3.26253089505801e-05	0.00254995390298407	0.309486551122927
CKS1B	-1.39908824203927	5.88012886040308	-18.2763510484471	3.26271569475692e-05	0.00254995390298407	0.309416779612324
CYS1	0.26163031663602	0.170315129197427	18.2752263230259	3.2635630174755e-05	0.00254995390298407	0.309096921794467
CTSO	1.51923011561264	2.88963482643798	18.2667849893305	3.26993103768443e-05	0.0025515092412925	0.306695699450049
XRCC2	-1.4519343171554	1.71840076661753	-18.2086715946337	3.31418892674336e-05	0.00258215313995747	0.290135337755009
PALLD	0.735567664570559	4.90155623929884	18.2036299253602	3.31806324085257e-05	0.00258215313995747	0.28869620347902
CEP152	-0.811743326788768	1.56318310631467	-18.1973336312471	3.32290952070423e-05	0.00258247666857077	0.286898393347187
CKAP4	0.397583139757964	7.62260519986313	18.1802608991862	3.33609441224347e-05	0.00258927125300729	0.282020483674129
PDGFB	1.30019038352796	6.7392212406759	18.1703125884439	3.34380699479674e-05	0.00259086491770305	0.279176057709259
AL008726.1	1.11423251544713	5.76407246444961	18.1661538754264	3.34703761156739e-05	0.00259086491770305	0.277986546444152
ERLEC1	0.49152146232772	5.27906661597166	18.1489058596082	3.36047751900583e-05	0.00259781848312748	0.273050283936994
MMP24	0.816405466735258	2.02797675123842	18.1259834306939	3.37844206766637e-05	0.00260824677139255	0.266482962447462
PHF10	-0.700310491014307	4.37807181733401	-18.0879776413368	3.40848907632918e-05	0.00262796311218353	0.255576370938792
NUDCD1	-0.671263254195012	4.32156187092176	-18.0797014575946	3.41507573938779e-05	0.00262956320604274	0.253198378129648
AC007938.2	-1.23024633049811	0.92468493592888	-18.0507611888473	3.43823169907319e-05	0.00264390038622135	0.244874633019023
MLEC	-0.478318742554113	6.32873101019778	-18.0292577244596	3.45556259726582e-05	0.00265372638563149	0.23868142212795
MIR196B	-7.10728137910036	3.55364068955018	-17.99365381407	3.48449513749565e-05	0.00267242437597825	0.228411301838273
TMEM65	0.277624261715621	2.48736877872417	17.9817145143082	3.4942640454371e-05	0.00267396224815156	0.224962919690935
SIGIRR	0.837333197272009	5.90764186037159	17.9742806477846	3.50036358840281e-05	0.00267396224815156	0.222814697529735
NTRK2	0.304245315540335	0.263694733903532	17.9707844932435	3.50323674398983e-05	0.00267396224815156	0.221804087310764
TOX	-1.26797135592366	2.43177210427167	-17.9685134981504	3.50510461458403e-05	0.00267396224815156	0.221147523188582
CDKN2C	-1.21259357597207	3.02877747589195	-17.9632508280535	3.50943782568615e-05	0.00267396224815156	0.219625729431927
PTPRB	0.739771546719204	4.90766628299345	17.9544102594145	3.51673189448422e-05	0.00267602178414747	0.217068345390308
TUSC1	-1.54088075900697	2.92692504084901	-17.9462592374285	3.52347359470056e-05	0.00267765617846031	0.214709345042598
ICAM1	3.12704032864676	4.77759390693215	17.9359754358848	3.53200204488379e-05	0.00268064238531493	0.211731603992682
HDAC9	2.0194234957463	2.24740332349336	17.92011801217	3.54520264885979e-05	0.00268585542512489	0.207136723691498
GATA6	-1.26204191344696	3.02471834921994	-17.9166633849822	3.54808653126915e-05	0.00268585542512489	0.206135178293085
GPRC5B	1.0576244533951	2.87589070678809	17.9086012686676	3.55482794151936e-05	0.0026865356764337	0.203797124568684
CLSPN	-1.96299420359507	3.24255469967825	-17.9045717126095	3.55820330463701e-05	0.0026865356764337	0.202628149030055
LMAN2	0.444781765372557	8.04124238648894	17.8586370580386	3.59696096906311e-05	0.00271228539411062	0.18928435136131
POPDC3	1.60152266076759	2.0303685149838	17.8393375045067	3.61340016125197e-05	0.0027205184397836	0.183667948119922
TFPI2	1.64933018996033	5.96613031336406	17.834875336007	3.61721416214709e-05	0.0027205184397836	0.182368560997245
ANKRD35	1.50345317014938	1.1479165435627	17.8093688252451	3.63911108497732e-05	0.00273346014073657	0.174934961870241
CYCS	-0.911932722744598	6.83618251533061	-17.7860184382059	3.65930034213585e-05	0.00274268750437145	0.16812064693125
GDF15	0.833559683581486	8.07754020125462	17.784282846009	3.66080647543403e-05	0.00274268750437145	0.167613803444222
PAPPA	0.898742588721492	0.577795902373425	17.7625982758307	3.6796887029784e-05	0.0027532951876663	0.161277214234859
GBE1	0.295663271527748	6.06184600644423	17.7549597481814	3.68636864938266e-05	0.00275331532784787	0.159043316486299
NOP58	-1.16863293524712	5.44978702254889	-17.7517695752849	3.6891628998236e-05	0.00275331532784787	0.158110069101884
ARL6IP5	0.499824857395076	6.58717765478454	17.70506840432	3.73036836049313e-05	0.00277815085637143	0.144429471536837
CLEC1B	0.472865238783577	0.236432619391788	17.7018421836655	3.73323580884371e-05	0.00277815085637143	0.14348308869711
NOLC1	-1.1183845258865	5.73233199482893	-17.695099008341	3.73923788164718e-05	0.00277815085637143	0.141504496494512
RBPMS	0.54257343277662	5.15873915022202	17.6925554506131	3.74150497915793e-05	0.00277815085637143	0.140757971486265
PINK1-AS	0.687021374979572	3.1766709836522	17.6699832401826	3.76169817563629e-05	0.00278959113564234	0.134128528520497
PLOD1	1.1221040269375	8.07141211908547	17.65364074179	3.77640207336576e-05	0.00279679770269118	0.129323601462536
SORBS2	1.3631437721915	5.86038745989401	17.648532619537	3.7810125406956e-05	0.00279679770269118	0.127820852749062
AC132008.2	-0.347300421377311	2.57427675821876	-17.6200786685581	3.8068216492316e-05	0.00281231964880116	0.119442285228343
AL807752.3	-2.10998493235382	3.30492544394926	-17.6089799233863	3.81694755307032e-05	0.00281623087308054	0.116170571835813
AC125807.2	-0.580783252741433	2.01997654582348	-17.6030774008155	3.82234621438668e-05	0.00281664875024236	0.114429795298479
ANO10	0.547133440846757	5.3834166431382	17.5863337680204	3.83771181403727e-05	0.00282440083606823	0.109488657429619
HLA-A	1.37087536213559	6.52487836932932	17.5677004611633	3.85490111835009e-05	0.00283347385102635	0.103984481775107
GIMAP4	-0.994760072953231	4.53376334675732	-17.5537595521903	3.86782371637335e-05	0.00283725229928186	0.0998626983680388
GCLM	-1.13433813117391	4.68875038130202	-17.5463708931949	3.87469430731659e-05	0.00283725229928186	0.0976768683703302
VNN1	0.486079050800525	0.26933685077172	17.5439127565333	3.87698341978186e-05	0.00283725229928186	0.0969494649615346
SLC44A1	-0.459692238805563	3.86489524877493	-17.5407424655124	3.8799381782736e-05	0.00283725229928186	0.0960111768387097
SCML1	-1.37440111818656	1.99581885272601	-17.5323332589248	3.88778913166366e-05	0.00283725229928186	0.0935215652646608
MIR589	-4.97394646221951	2.48697323110976	-17.5307734868993	3.88924750742212e-05	0.00283725229928186	0.0930596547957858
CCDC144NL-AS1	0.830712924716259	0.456385070252062	17.5148355301826	3.90418807369051e-05	0.00283931258546117	0.088337499645478
SAMSN1	1.56507320698247	3.6643664483834	17.5111091283729	3.90769147031335e-05	0.00283931258546117	0.0872328249618395
TAF5	-0.665789692080544	1.75888394034221	-17.5099670236564	3.90876600140399e-05	0.00283931258546117	0.0868942074825831
GPR68	1.40345051187134	1.37648457277912	17.5070029302821	3.91155642006129e-05	0.00283931258546117	0.0860152965458862
AP5Z1	0.606965485507539	4.61966821405851	17.4934839537402	3.92431444162089e-05	0.00284503035041291	0.0820048222307417
MT2A	-0.469396351425195	11.6344968116354	-17.4792014033484	3.93784878427632e-05	0.00284548759381328	0.0777645533045668
COL5A1	1.4916156281277	7.67141674534902	17.4785365266937	3.93848023004137e-05	0.00284548759381328	0.0775670795900965
CD81	1.0704226807386	9.04664960521801	17.4773678341096	3.93959046151406e-05	0.00284548759381328	0.0772199507812896
NFIC	-0.724941417924019	5.1992268008764	-17.4675942362308	3.94889026658708e-05	0.00284867470122312	0.0743160812087886
MIR17HG	-1.00683514838292	1.03477019633283	-17.4427712976667	3.97263170409001e-05	0.00286225904533991	0.0669337365915617
C10orf10	1.55038108630084	5.66649000265524	17.4272214450452	3.98759366293691e-05	0.00286748814805896	0.0623040015328176
NUDC	-0.583353356590389	6.71662973941515	-17.4149686121697	3.99943217052214e-05	0.00286748814805896	0.0586530735171227
PIGT	0.634353404358777	6.61235025006966	17.4068651178458	4.00728543585476e-05	0.00286748814805896	0.0562371347710968
GINM1	0.71754583672756	4.81066728835757	17.4066379413857	4.00750587087758e-05	0.00286748814805896	0.0561693896595372
CENPW	-1.34845159249568	5.48950083977518	-17.4042335142935	4.0098398626929e-05	0.00286748814805896	0.0554523252374715
UCHL5	-1.11792114938246	4.81932281321258	-17.4038898740456	4.01017357307744e-05	0.00286748814805896	0.0553498346628558
AL138963.3	0.247027233797369	9.72009014745388	17.3996168493055	4.0143259827342e-05	0.00286748814805896	0.0540752422354007
RNF215	0.90112383931762	3.87853472456379	17.3844536528922	4.02910397345159e-05	0.00287452157165907	0.04954978324389
ASAH1	1.72215655848202	4.21951813389609	17.369163385131	4.04407371988624e-05	0.00288167443746613	0.0449825113280156
CCDC80	1.28358530278334	4.669740772951	17.3350523235486	4.07771738681171e-05	0.0029021000127287	0.0347792778998013
AC074135.1	-1.92150491834167	1.01531815557559	-17.2894828498737	4.12320213515453e-05	0.00292850827845061	0.0211181267974077
HDGF	-0.612455949318257	7.34281278286637	-17.2878218323462	4.12487183744159e-05	0.00292850827845061	0.0206195138222771
NIPSNAP3A	0.428904523042983	4.60114937324014	17.2696428313816	4.14320043615461e-05	0.00293252508164443	0.0151593996844017
PKMYT1	-1.91824502676695	4.29954087388019	-17.2678056332305	4.14505832883823e-05	0.00293252508164443	0.0146072812254339
RPL22L1	-0.968351430588355	7.09861148182942	-17.2635635905308	4.14935207622761e-05	0.00293252508164443	0.013332235913019
FHL1	1.47838084377979	5.72017411726873	17.2622784313666	4.15065398084795e-05	0.00293252508164443	0.0129458911093376
PYGL	-1.34034673196446	3.81236247959431	-17.2324251011134	4.18103837670455e-05	0.00294720139405335	0.00396350045185478
FAM136A	-0.585077078840286	4.67294605192215	-17.2183203181281	4.19548934958627e-05	0.00294720139405335	-0.00028566600651736
PAXIP1-AS1	-0.630964236132643	1.05050538795803	-17.217681306065	4.19614550115101e-05	0.00294720139405335	-0.000478253043198151
NPTN	0.805710067264177	6.45082578342688	17.216316566671	4.19754726868666e-05	0.00294720139405335	-0.00088958484036894
PRDX3	-0.432224998910796	6.35955918997095	-17.2158306299529	4.19804652909165e-05	0.00294720139405335	-0.00103605358422065
MAN2B2	1.51064616816016	4.84443420406957	17.2122143396055	4.20176427130513e-05	0.00294720139405335	-0.00212618492140138
NCAPD2	-1.21785765601796	5.23157718110612	-17.1779761690336	4.23716468695328e-05	0.0029676100976358	-0.0124583311594346
ADGRF5	2.19225150192771	4.64897085767847	17.1742464971139	4.24104311578819e-05	0.0029676100976358	-0.0135850529562109
MRPS2	-0.817031398730995	5.11789250359108	-17.1588566468219	4.25709310554061e-05	0.00297526909994905	-0.0182367929961433
YPEL5	1.30029910607878	5.46332577733242	17.1162818132153	4.3018855278871e-05	0.003002973696401	-0.0311266243427681
PTTG1IP	0.632194513179445	8.29263083290899	17.1101021571351	4.30843521093431e-05	0.00300394822458061	-0.0330001472703874
RPS23	-0.312144739057808	10.3425707311464	-17.0997804500397	4.31940237610973e-05	0.00300799672280387	-0.0361309068423381
ITGB1	0.608198141998575	9.94303954122262	17.0917386499784	4.32797090011018e-05	0.00300891882002682	-0.0385714022505592
LTB	1.41173652078502	1.63157203764716	17.0856840578922	4.33443587469877e-05	0.00300891882002682	-0.0404095634202051
CMSS1	-1.32019536238216	4.90065622573579	-17.0840217288174	4.33621295776579e-05	0.00300891882002682	-0.0409143536806429
TP53TG1	1.17068929095382	4.09405449585861	17.0171365293881	4.40846575185329e-05	0.0030554179755532	-0.0612646936930137
C19orf33	1.13797420198847	5.89482030464729	16.9943715771108	4.43339532757838e-05	0.0030635622175561	-0.068208831231388
P2RX7	-0.77685253872687	0.831029605996871	-16.9930229330071	4.43487764922366e-05	0.0030635622175561	-0.0686205000777349
CPQ	1.54747652133601	4.19056032536908	16.988585040535	4.43975973645177e-05	0.0030635622175561	-0.0699753750945806
NRN1	-1.06347895819348	2.95727152369219	-16.9872404855868	4.44124017608239e-05	0.0030635622175561	-0.0703859314565971
MT1X	-1.21740260951081	4.55887932800412	-16.9388264940236	4.4949544564395e-05	0.00309340223002776	-0.0851900818956981
CARD16	1.12244605279982	5.39345230924113	16.9386843082113	4.49511338325816e-05	0.00309340223002776	-0.085233620306342
HMGB1	-1.04804051534179	7.73463786000826	-16.8910636984417	4.5487324046494e-05	0.00312387049033856	-0.0998354215743138
EIF4A1	-0.369093386219084	9.82473504982551	-16.8898524675176	4.55010644780648e-05	0.00312387049033856	-0.100207339580706
DANCR	-1.47122320867153	5.60622453564226	-16.880292017771	4.56096996233765e-05	0.00312764490782044	-0.103143860142998
DHFR	-1.49434531538795	3.92726885989838	-16.866478168786	4.57672308500358e-05	0.00313475952031362	-0.107389677887079
NCAPG2	-1.73284402878252	4.1980647072555	-16.8559979176727	4.58871933992017e-05	0.0031392872404374	-0.110613135175853
RPL39	0.252204785442564	10.0592096968257	16.8306009169613	4.61795111953985e-05	0.00315465815826427	-0.118432679588388
PLXND1	0.927834368617513	8.50851825531025	16.8181206289197	4.63239987800725e-05	0.00315465815826427	-0.122279463559146
TLCD2	0.429449027410755	0.811294173677458	16.8171230785513	4.63355716963569e-05	0.00315465815826427	-0.122587056857137
STEAP1	-1.08018408070771	4.30846708322182	-16.8115162453396	4.64006847381452e-05	0.00315465815826427	-0.124316245784861
AC017101.1	1.40502339959084	5.20797978965496	16.8075887277929	4.64463627431873e-05	0.00315465815826427	-0.125527854693281
PDSS1	-1.11584974618686	2.75132085552449	-16.8067992970052	4.64555507025155e-05	0.00315465815826427	-0.12577142117483
TMEM50B	0.554156624790462	4.76304892123754	16.8037789231548	4.64907246422764e-05	0.00315465815826427	-0.126703412645853
NTN1	0.332580288150443	0.326399066624688	16.7681911277002	4.69076445836934e-05	0.00317799490095415	-0.137696935456026
MARS	-0.706246880346705	8.0791375758057	-16.7651329196742	4.69436866888815e-05	0.00317799490095415	-0.138642710998759
DDX46	-0.830019540496794	5.09992396973906	-16.7600922385499	4.7003167432723e-05	0.00317833018946468	-0.140201947790356
MT-TA	1.12458476623556	17.9568565096229	16.7402373959599	4.72383620726499e-05	0.00319053261702273	-0.14634808693634
MARCKSL1	0.494514681234381	6.96514706902345	16.6949118977353	4.77807287575045e-05	0.00322033968605619	-0.160405304490871
SELP	2.3225275641632	2.55027129069144	16.6941279440811	4.77901768535308e-05	0.00322033968605619	-0.160648764907807
DHX15	-0.622288863077938	5.89645122746249	-16.6894700420741	4.78463606848964e-05	0.00322040262309612	-0.16209552657763
ATAD2	-1.5731943912627	3.41623872745236	-16.6721197793525	4.80563574828903e-05	0.0032308061879616	-0.167488031699227
KPNB1	-0.693364391960871	7.5354745805164	-16.6674830468955	4.81126697002548e-05	0.00323086554318946	-0.168930061547881
GINS1	-1.68263699434574	2.66450737734984	-16.6564805549801	4.8246618365064e-05	0.00323613221088936	-0.172353408674114
ANKS1A	0.486071167713099	3.17151406354831	16.6377148070251	4.8476141285812e-05	0.00324026174291106	-0.178197301646298
AGRN	1.13066592473775	6.18955938307606	16.6362848721887	4.8493685824235e-05	0.00324026174291106	-0.178642863666775
ARPC5	0.323425234841902	8.07788603588471	16.6327079323019	4.85376072273775e-05	0.00324026174291106	-0.179757586630151
TFR2	-0.399290904557603	0.235063824153735	-16.632367503136	4.85417899247365e-05	0.00324026174291106	-0.179863690607839
SNAI2	2.01596580232531	2.11645135895089	16.6287603074146	4.85861371689587e-05	0.00324026174291106	-0.180988100355584
ERV3-1	1.36134169333032	4.83502216703112	16.5943716774466	4.90114297752729e-05	0.00326488939284698	-0.191719375620167
CHEK1	-1.01785487538976	4.68706409427829	-16.5859871054043	4.9115818145597e-05	0.00326514867174942	-0.194339125328103
SVIL-AS1	-0.982648565681147	5.516157713323	-16.5850616404062	4.91273570052883e-05	0.00326514867174942	-0.194628364475944
LIMS2	1.28178069356882	4.78869899195784	16.5802583637051	4.91872987544263e-05	0.00326540919111389	-0.196129802537804
KRT18	-1.06959775519809	6.86949220908948	-16.5755621102165	4.92459920240027e-05	0.00326558632889087	-0.197598194460745
LINC02154	2.30346589282743	1.57248758429536	16.5592107877621	4.94510231656795e-05	0.00327436721504481	-0.202713961765097
ZNF511	-0.608458094139132	4.9896397487491	-16.5550128135595	4.95038315462645e-05	0.00327436721504481	-0.204028153917488
PCDHGB5	-1.32041881470226	2.09115773556344	-16.5450562595259	4.96293578765684e-05	0.00327436721504481	-0.207146384299497
SSBP3	-0.419765272013033	5.12564829831179	-16.5447454697199	4.96332824347629e-05	0.00327436721504481	-0.207243747878808
SRSF7	-0.82599936366195	6.68403496919809	-16.5426867734176	4.96592886717611e-05	0.00327436721504481	-0.207888736724174
SNORD30.1	-8.1072765280584	4.0536382640292	-16.5371766337577	4.97289774636564e-05	0.00327525721853288	-0.209615444562111
VSTM2L	1.78816823567217	1.46686942976673	16.5160543772138	4.99972367130485e-05	0.00328698998835069	-0.216239679726089
LOXL4	1.09090504970222	1.20803139954455	16.5120425755091	5.0048389042434e-05	0.00328698998835069	-0.217498764912392
ARHGAP6	0.712347074965725	1.16120554226239	16.5098560446287	5.00762954579916e-05	0.00328698998835069	-0.218185122263064
GLIS3	1.07330092462996	1.52851439811265	16.4814234298387	5.04409278337021e-05	0.00330720000176696	-0.22711822084527
PACERR	-0.373889897236079	0.414986346203838	-16.4715295268622	5.05685779313653e-05	0.0033118441241162	-0.230230239746582
TROAP	-2.17947659961903	4.16887180049541	-16.4606077431822	5.07099519039215e-05	0.00331312372374005	-0.233667671967218
TPM2	0.736628593505276	8.55797195143814	16.4600062570632	5.07177518034741e-05	0.00331312372374005	-0.233857042972343
SESN1	0.371116777110548	3.3233297881136	16.4562932560906	5.07659336579205e-05	0.00331312372374005	-0.235026187254009
CD99L2	0.728792486473714	4.77477564408454	16.4524797452321	5.08154784693866e-05	0.00331312372374005	-0.236227246119533
DCAF12L1	-0.481389271191441	0.247736698354523	-16.4166875069906	5.12834024452202e-05	0.00333989604662234	-0.247513119952215
PCDHGA2	0.740233112894638	1.08459318489912	16.3941965743347	5.1580149764621e-05	0.00335547295700918	-0.254617082225492
DLEU2	-1.39587044732841	1.5905763807263	-16.3872406933472	5.16723540935442e-05	0.00335772371839967	-0.256816071561172
IFRD2	-0.758038130870007	6.67785676373553	-16.3758635044973	5.18236033745591e-05	0.00336374922582289	-0.2604147361012
SQLE	-0.690422096815473	5.13353137659183	-16.3690634111798	5.19142646929031e-05	0.00336374922582289	-0.262566798146185
TLE1	0.61031273963295	4.96140723748734	16.3672699277952	5.19382086062415e-05	0.00336374922582289	-0.263134535819937
EIF4H	-0.319984521404598	7.45560255977941	-16.34331230663	5.22593628684443e-05	0.0033758275440801	-0.27072424685597
PRPS1	-0.74026204674001	4.87431607010129	-16.341723698836	5.22807446402627e-05	0.0033758275440801	-0.271227894599704
MCM5	-1.66827904856685	6.04736560934655	-16.3404085653216	5.2298453752133e-05	0.0033758275440801	-0.271644876716174
H2AFV	-0.420378049489838	6.70002898320359	-16.326414725817	5.24873479523671e-05	0.00338427271841546	-0.27608384072132
HEXB	0.640461303246372	6.79224219320776	16.3124734716652	5.26763684023464e-05	0.00339270736070273	-0.280509790778364
TNFRSF4	1.75803522575381	1.1774000733815	16.3018209042102	5.2821364839678e-05	0.00339717843678102	-0.283894146972886
PPARG	1.25191188617148	1.56774903081707	16.2988161080013	5.2862353180078e-05	0.00339717843678102	-0.284849168099941
NR4A3	0.264071163164413	0.221106627368667	16.2924905373012	5.29487681941387e-05	0.0033989843617841	-0.286860195963612
NASP	-1.58966367241499	6.44128801551541	-16.2748704239931	5.31903991979218e-05	0.00341073926121943	-0.292465978989881
ZNF606	0.38722690084041	1.46768217248074	16.2685437319174	5.32774905852072e-05	0.0034125696387149	-0.294480230312987
C19orf48	-1.30498408563788	5.8697766264998	-16.2612026806371	5.33787655275917e-05	0.00341530349623739	-0.296818377842325
MLLT11	0.525635697626271	4.73338059354693	16.2422449819062	5.36413988505381e-05	0.00342834414057036	-0.302861195401871
GAR1	-0.598015753245654	4.94047225453902	-16.2294707959836	5.38192655595997e-05	0.00342898607248606	-0.306936854657529
SCARB2	1.02081184124978	6.6898264045505	16.2290959632674	5.38244956577669e-05	0.00342898607248606	-0.307056493565105
ALDH1A2	-2.37691573229242	2.90949223406206	-16.2229540627142	5.39102837433776e-05	0.00342898607248606	-0.309017243352319
GPR176	0.714872765556259	4.76352094659656	16.2207112618866	5.39416524216049e-05	0.00342898607248606	-0.309733417715698
EIF3B	-0.569695735122067	6.76250545119382	-16.2204302400953	5.39455844851378e-05	0.00342898607248606	-0.309823160755395
PGRMC2	0.607472117274433	5.99787384688058	16.204229201533	5.41728676771088e-05	0.00343968203830427	-0.314999436177359
RAB23	1.03275086542453	3.43256235129542	16.1877804788563	5.44048330913815e-05	0.00344816225853849	-0.320259976374
FAM110D	0.798817218575326	1.64303848510173	16.1863728600259	5.44247405616149e-05	0.00344816225853849	-0.32071039367146
UHRF1BP1	-0.349764272765916	1.39344405959353	-16.1815250159273	5.44933706318909e-05	0.00344876176698334	-0.322261922661257
KIF18B	-2.11896589053171	2.89112273098421	-16.1700262149155	5.46565837437595e-05	0.00345533942869442	-0.325943858563734
RAD51	-1.48672486861873	4.13897158643282	-16.1450789793304	5.50127574002334e-05	0.00347328713729841	-0.333940729417316
URB2	-0.759876477293217	2.32769718768222	-16.14059424722	5.50770889991299e-05	0.00347328713729841	-0.335379584869509
CDC7	-1.42576928669491	2.51940415238457	-16.1355186198455	5.51500085201673e-05	0.00347328713729841	-0.337008486654458
PRAG1	0.955141293140361	3.32548321475363	16.1335144599041	5.51788342221097e-05	0.00347328713729841	-0.33765181067386
BECN1	0.213496157010486	6.29102935335431	16.1217457101426	5.53484782054683e-05	0.00347878487397527	-0.341431074410954
PIGF	0.309106830621875	4.26601160491771	16.1191805158994	5.53855401291699e-05	0.00347878487397527	-0.342255182094307
ARSA	1.32602517577448	4.20791937105628	16.1079302109041	5.55484458617469e-05	0.00348049119687348	-0.345871013604814
PXDN	1.12809234006096	7.85091238908127	16.1069996331575	5.55619471378829e-05	0.00348049119687348	-0.346170209372142
HIST1H2AC	1.16734613935168	1.91696361993095	16.103394189237	5.56142948462832e-05	0.00348049119687348	-0.34732957579806
RAD54L	-1.8464193621336	2.97065181817554	-16.0988536583871	5.56803055725146e-05	0.00348049119687348	-0.348789986217087
EIF4EBP1	-0.846109575925795	6.8180796801849	-16.0967263194523	5.57112662414726e-05	0.00348049119687348	-0.349474357885338
CDC25A	-1.87544425101242	2.99997463048754	-16.0843164618542	5.58922987787419e-05	0.00348806243170804	-0.353468393937002
SUPT16H	-0.805086464273205	5.26589656344505	-16.0762048200891	5.60110213262818e-05	0.00349173305996397	-0.356080687885658
CSTF3	-0.809514847024375	5.23429441846221	-16.0691993460945	5.6113803888927e-05	0.00349289214728345	-0.358337775460413
BPGM	0.912713865168218	4.84846381898361	16.0667725262821	5.61494637318932e-05	0.00349289214728345	-0.359119892504596
PARPBP	-1.38892987423022	2.63452781962125	-16.0420413535651	5.6514460929169e-05	0.00350897878933155	-0.367096795695657
SERINC1	1.00701061814492	5.73834401382134	16.0410964956177	5.65284635462243e-05	0.00350897878933155	-0.367401790355872
SLC17A5	1.15030171854655	3.60143712596492	16.0282584643037	5.67191447540767e-05	0.00351706969087832	-0.371547555866103
TMEM50A	0.71043519701716	6.70538819190867	16.0236947525295	5.67871195744975e-05	0.00351754264161351	-0.373022082336583
ATP6AP2	0.640550960423762	7.03256386973591	16.0006341267958	5.71321371667422e-05	0.00353515712438967	-0.380479145491242
HAPLN3	1.44972942761328	4.33745116305504	15.9717957270893	5.7567237605914e-05	0.00355830238130808	-0.389819199602128
PPIF	-1.02184802893858	5.42436205232279	-15.9525157577924	5.7860401587517e-05	0.00356285236965937	-0.39607261467728
RFC4	-1.30372296902581	4.34880533122637	-15.9524533319222	5.78613537934801e-05	0.00356285236965937	-0.396092874240223
ARHGAP11B	-1.50250953421781	2.32284183715613	-15.9477600450819	5.793299759929e-05	0.00356285236965937	-0.397616243501314
NRBP1	0.352124335402828	6.15888845018767	15.9438471862362	5.79928115442416e-05	0.00356285236965937	-0.398886629247929
HNRNPH3	-0.978755001416072	6.92800239931059	-15.9432331287464	5.80022052396553e-05	0.00356285236965937	-0.399086022332844
SPAG5	-1.91881365958364	4.70792093062405	-15.9404180009528	5.80452943380285e-05	0.00356285236965937	-0.400000228930258
RPSA	-0.318149640094656	9.09180786856318	-15.9368912167739	5.80993318690922e-05	0.00356285236965937	-0.401145764768968
SYNPO	0.822742058197692	6.12657602987047	15.9341167571459	5.8141885786075e-05	0.00356285236965937	-0.402047110166466
MYO1E	0.620442352514288	6.79129131513735	15.9309194145658	5.81909733721473e-05	0.00356285236965937	-0.403086026847848
DDX21	-1.11091948642312	5.6293826904454	-15.9177251260642	5.83940808098881e-05	0.00357153639270384	-0.407375398411585
WDR77	-0.759166277003534	5.27721673081949	-15.9046612593043	5.85960411873558e-05	0.00358013212654989	-0.411625759848505
STC1	0.644788808563629	1.42664815140563	15.8879697394897	5.88553360680518e-05	0.00359220924474828	-0.417061302488717
MMP15	0.915879102753808	2.82809060975731	15.8742756000609	5.90691236619874e-05	0.00360148648536603	-0.421524882501698
CHAF1A	-1.5394197520023	4.64239019375934	-15.8701146482574	5.91342721429993e-05	0.00360169117520496	-0.422881874776818
H1F0	-0.911523958475067	5.05435827650193	-15.8660706146697	5.91976748136084e-05	0.00360178921663424	-0.424201066738409
CD109	1.22559177230327	5.36467878593363	15.7947441828058	6.03298158329232e-05	0.0036668449481433	-0.447521831810224
NUDT14	0.773036041113764	5.60644656198238	15.7792034337491	6.05800157198195e-05	0.00367821662112171	-0.452616513098928
SAMD14	0.787668867320698	3.08972730142854	15.7653963705448	6.08033763874998e-05	0.00368476129570328	-0.457146914953611
ARSD-AS1	1.22353091648401	2.71308006093004	15.7647264859362	6.08142390623552e-05	0.00368476129570328	-0.457366816389946
LRRC58	-0.54676621675744	2.48577534825793	-15.757249297708	6.09356495213884e-05	0.00368828363375149	-0.459821948440634
TUBA8	-1.09095134280645	1.64008052112102	-15.7401736516286	6.12140352386276e-05	0.00370129013069411	-0.465432954884072
MIR631	7.29541040283326	3.64770520141663	15.7239255335864	6.14803848467019e-05	0.00371354266522753	-0.470777502415471
AC007570.1	0.155072044905962	0.222175368446363	15.7120903885238	6.16752926729325e-05	0.00372096631093493	-0.474673836450688
HNRNPH1	-0.974847240211024	9.16312691597239	-15.7087183871646	6.17309638806286e-05	0.00372096631093493	-0.475784476603287
AC068580.4	1.98896856337312	2.25887119775833	15.7048388155373	6.17950915484191e-05	0.00372098377703952	-0.477062580801732
HYLS1	-0.903450091746344	2.4358709838356	-15.6866173096056	6.2097384799944e-05	0.003735327518286	-0.483069642911351
TEK	0.62319568667032	5.09171436108677	15.6808137508601	6.21940474213029e-05	0.00373633226220664	-0.484984310806118
AC243960.1	1.17723602413981	1.84752903644078	15.677921423458	6.2242290464635e-05	0.00373633226220664	-0.485938782061231
NAA35	-0.328470630631428	3.30639130100826	-15.6684436052396	6.24007004318202e-05	0.00373955764245549	-0.489067665097078
PVR	1.19362316340648	7.46328345705654	15.6651425301232	6.24559903184318e-05	0.00373955764245549	-0.490157868228394
AC008906.1	0.418269382774797	2.62671662443288	15.6632037799694	6.24884906627719e-05	0.00373955764245549	-0.490798257471793
PIF1	-1.8575307433771	2.36839204958554	-15.6373290664633	6.29242425195703e-05	0.0037617725620315	-0.499352281248212
TMSB15A	-1.31944922665488	1.57574514021409	-15.6269990722062	6.30992526680062e-05	0.00376837012245158	-0.502771134186982
AC016957.2	1.02235502107059	0.845991439653633	15.6222225848159	6.31803782135764e-05	0.00376935300441447	-0.504352716137308
PLA2G4C-AS1	2.70797141120733	3.42369096805895	15.6147766478797	6.33070988934348e-05	0.00377305130910074	-0.506819133219206
CALD1	0.714408681970893	9.28815441299069	15.603979566493	6.34914082418723e-05	0.00378017079019638	-0.510397613178755
MMP14	0.834109338886524	9.03702680559623	15.5932593463703	6.36750595179688e-05	0.00378723660120752	-0.513952985675553
ARHGAP24	-0.310934403162425	5.4548264890906	-15.5888880600232	6.37501329885245e-05	0.00378783664794609	-0.515403405037617
LIMD2	0.829560687119878	4.99432618328973	15.5648460192058	6.41649897862328e-05	0.00380860379293272	-0.523387727497253
BMF	2.05818521560152	1.89547946595206	15.5508795355407	6.44075144509194e-05	0.00381680877905017	-0.528031444160732
KIF20B	-1.59344687159061	2.54333226290933	-15.5493475244932	6.44341860860788e-05	0.00381680877905017	-0.528541067638876
FAM111A	-1.00315566189805	4.09838869372929	-15.5397430654897	6.46017056452509e-05	0.0038228469224877	-0.531737096042997
SYT14	1.04941602172621	0.711617113277835	15.5318686395613	6.47394503547292e-05	0.00382711265950959	-0.534358853022926
MSRB2	0.675380062106576	4.35494704985206	15.5226778239975	6.49006798052814e-05	0.00383014963408151	-0.537420519893764
MDK	1.38060508765182	8.13243646842999	15.5214506192576	6.49222453759356e-05	0.00383014963408151	-0.537829461763931
SAE1	-0.484416990647237	6.78127792473448	-15.5116483320716	6.50948172016815e-05	0.00383644762897028	-0.541097002249522
PODXL2	0.871573581605023	2.62357013044233	15.5027382597051	6.52521715292398e-05	0.00383848901850029	-0.544068857583015
TPBG	0.474967178324695	3.15434494228843	15.5022299734323	6.52611621145654e-05	0.00383848901850029	-0.544238440514142
CBX1	-0.661764819969135	5.94050559001807	-15.478608165128	6.56806728565794e-05	0.00385807536429093	-0.552125468319794
AC091564.6	1.3164354747894	2.91346505824571	15.4760364824741	6.57265446874296e-05	0.00385807536429093	-0.552984822326662
RAB30-AS1	-1.23735205198711	2.85111154795901	-15.470239166837	6.58300977918811e-05	0.00386026633812189	-0.55492256020522
SLC25A5	-0.854856847677271	8.01542585432693	-15.4580423212096	6.60486174517787e-05	0.00386739125294071	-0.559001613984863
AP003501.2	0.399635045366191	7.39693079868773	15.4541010767307	6.61194199262877e-05	0.00386739125294071	-0.560320368715832
NUP153	-0.661829233098834	3.8538403581731	-15.4523643022424	6.61506498624397e-05	0.00386739125294071	-0.560901602810405
HSPA8	-0.404676727708082	10.2452343086698	-15.4430226511962	6.63189392822321e-05	0.00386876548740085	-0.564028989401633
FAH	-0.609367302744122	4.04254380091256	-15.4379368226873	6.64107818265461e-05	0.00386876548740085	-0.565732384532501
TPT1	0.30438119532365	10.7832384218561	15.4348765754589	6.64661208207406e-05	0.00386876548740085	-0.566757613275287
KIF23	-1.76725550591284	4.18379893481094	-15.4347382428806	6.64686236540249e-05	0.00386876548740085	-0.566803961398675
SLC25A34-AS1	-1.48166644261919	2.08289501525703	-15.4326719774076	6.65060221379299e-05	0.00386876548740085	-0.567496308270728
EIF5	-0.816730963313187	7.75400402907067	-15.4183397893267	6.67661425547169e-05	0.00388002484270124	-0.572301080992553
SPHK1	-0.984159973671716	5.9241293831149	-15.4131137150788	6.68613040938976e-05	0.00388105719148959	-0.574054160709688
BMS1	-0.592130539840517	3.1995451605497	-15.4100551370265	6.69170751689376e-05	0.00388105719148959	-0.575080422776056
DLGAP5	-2.0692657059425	4.33406668890086	-15.4011608058995	6.70795829126227e-05	0.00388661503857948	-0.578065905411336
ARG2	-1.42323654866911	2.82352324237534	-15.3906261717422	6.72726894677381e-05	0.00389393299274629	-0.581604127106807
PAM	1.20687222836368	7.32140944588292	15.3808917680102	6.74517359378281e-05	0.00390042339716679	-0.584875656689777
ANOS1	0.878818641925206	1.04675997183531	15.3767669362049	6.7527781559894e-05	0.00390095077459178	-0.586262529039335
CCT2	-0.710760322169366	6.87280152533357	-15.355608685711	6.791951948948e-05	0.00391621023659022	-0.593382112927056
MEGF9	0.531942401740678	2.58076206679101	15.3552434393613	6.7926306430015e-05	0.00391621023659022	-0.593505098509679
SLC19A2	-0.76628694905026	2.03482306477807	-15.3335790846997	6.83303670608808e-05	0.00392571407053389	-0.600804962437939
CIT	-1.39177655524534	3.32461966227985	-15.3331164929869	6.8339027047211e-05	0.00392571407053389	-0.600960942448003
DLAT	-0.630570338875011	4.2288520961003	-15.3307854913294	6.83826853177826e-05	0.00392571407053389	-0.601746995468671
ATF4	-0.393974162725252	6.85351050488672	-15.3261219844978	6.84701331180781e-05	0.00392571407053389	-0.603319954609502
PAQR4	-0.86058748898153	3.93593896578137	-15.3255518504617	6.84808334335132e-05	0.00392571407053389	-0.603512287389126
MSH6	-0.844293829671918	4.65671693217238	-15.3247838095395	6.84952513336016e-05	0.00392571407053389	-0.603771394295059
PSMD14	-0.646080275010047	5.77459157355098	-15.3204468399148	6.85767364184511e-05	0.00392652339131501	-0.605234752966281
CDCA4	-0.758514495726426	4.88033943247431	-15.2914117837691	6.91253456260078e-05	0.00395405117355127	-0.615041920179642
MYL12A	0.577522898201019	9.30323692455767	15.2676380341033	6.95785711444971e-05	0.00397607426948083	-0.623085357867282
KIF14	-1.23579474486045	1.72632718704994	-15.2525482941786	6.98681420077636e-05	0.00398871132355389	-0.628196978875609
CKS2	-1.05952927885765	6.84444444226237	-15.2437197162742	7.00382496100731e-05	0.00399061686542098	-0.631189904476967
STRN	-0.579139012594543	3.04534476765954	-15.2437094385466	7.00384479365505e-05	0.00399061686542098	-0.631193389644334
TMEM217	1.58225310731783	3.65967272633637	15.2329919208533	7.02456376729818e-05	0.00399763048905903	-0.634828922940578
WLS	0.75528561554431	7.75765337452599	15.2272280352632	7.03573763766332e-05	0.00399763048905903	-0.636785134183942
NEFH	-0.938760023344373	1.51309003329228	-15.226716949528	7.03672948424129e-05	0.00399763048905903	-0.636958626568639
TMEM173	1.42846703063579	5.84382632813172	15.2194783659273	7.05079565347952e-05	0.00400172129552107	-0.639416428137885
BRI3BP	-0.782913787437392	1.5557175500553	-15.2100935569858	7.06908397575636e-05	0.00400819812041718	-0.642604641078673
OST4	0.617518899451194	8.6822865076613	15.1871277943695	7.11408457942407e-05	0.00402928521446237	-0.650414588983317
B3GALT4	0.730286788724302	1.42025290706436	15.1840715172897	7.12009979909457e-05	0.00402928521446237	-0.651454792788281
KHDRBS1	-0.53953234438351	6.45244725821851	-15.177898019798	7.13226929026132e-05	0.00403225715218964	-0.653556558130845
CLMAT3	0.930335812368735	2.52699133738157	15.1678751166281	7.15208148667359e-05	0.00403953997766696	-0.656970607904233
HNRNPF	-0.576991945829648	6.78345447886082	-15.1447418573261	7.19806805050895e-05	0.00406088294679242	-0.664858678378964
CLSTN1	0.598566402536889	6.33323482004984	15.141869450997	7.20380347066868e-05	0.00406088294679242	-0.665838933179156
TPRG1L	0.814049623845142	5.28721390491845	15.1128929573411	7.26197746352491e-05	0.00408972118255015	-0.675737660913754
NXN	-1.74785668746946	3.90386804719225	-15.1022117239951	7.2835671629298e-05	0.0040979204902785	-0.679391115648199
E2F7	-1.03823147639987	2.70478095250253	-15.0735288347441	7.34193528635789e-05	0.00412677650888359	-0.689214266359787
SERINC3	0.671519978905767	5.8559188465186	15.0672535156044	7.3547818844388e-05	0.00412810639375536	-0.691365802244093
TCTEX1D1	1.54347768787403	2.76621552209148	15.0621988162447	7.36514979818413e-05	0.00412810639375536	-0.693099468110203
TYMS	-1.54732587199318	6.08619992128463	-15.0601563418173	7.36934430891989e-05	0.00412810639375536	-0.693800157031147
NPTX1	1.51993954376716	1.0942545997714	15.0585572555702	7.3726303113837e-05	0.00412810639375536	-0.694348801605912
LINC00694	0.113647064767793	0.0568235323838962	15.0530612355358	7.38393798051381e-05	0.00413047002886937	-0.696234907504904
VAPA	-0.366267114781496	6.64133456822009	-15.0436036222003	7.40344636061875e-05	0.00413741209460926	-0.699482093214812
F2RL2	0.786762524541139	1.01096067571102	15.0322120055697	7.42702833783797e-05	0.00414661520838984	-0.703395912986393
MICB	-0.529265321814125	4.41796547588269	-15.0224127373935	7.44738797610047e-05	0.00415400335264062	-0.70676493558506
CLDN11	-0.611085163041938	7.6621181745337	-15.0033532831479	7.48718432592204e-05	0.00417220841290004	-0.713323708502218
ZDHHC18	-0.216513796506219	3.96433135070761	-14.9888480838067	7.51764684482365e-05	0.00418518241920803	-0.718320642340377
BX004987.1	0.54458842549037	0.449709227419386	14.9788980596183	7.53863122997758e-05	0.00418936481111299	-0.721751045404412
AC009336.3	0.970790059010127	1.76770330123314	14.9784706758091	7.5395341868953e-05	0.00418936481111299	-0.721898440794776
HK2	-1.03224535427817	2.66405390588299	-14.9686785752253	7.56025899918248e-05	0.00419687977661284	-0.725276633288928
TPM1	1.29822257519194	9.30144337405478	14.9543699388212	7.59066922358365e-05	0.00420538318337946	-0.730216820932112
IKBKE	0.473590938620857	3.5118030488599	14.9517659911427	7.59621958884055e-05	0.00420538318337946	-0.731116347131033
TMEM165	0.272002760896153	6.61131956844755	14.9512961756923	7.59722154148121e-05	0.00420538318337946	-0.731278659581273
FRMD6	1.1798862045395	6.33850407957147	14.9474972958586	7.6053292062587e-05	0.00420587693334352	-0.732591281910631
GK	-1.08879972055303	1.24040660491507	-14.9328733870104	7.63663949185192e-05	0.00421514887060613	-0.737647262936143
SRD5A3-AS1	0.806446286291716	2.49442358945948	14.9314635372757	7.63966640532004e-05	0.00421514887060613	-0.738134947673087
TTK	-1.70533594714626	2.91657205393385	-14.9267529382198	7.64979066305636e-05	0.00421514887060613	-0.739764724617794
RRP1B	-0.72607704986875	4.0508890125759	-14.9261807051324	7.65102165986359e-05	0.00421514887060613	-0.739962740017635
CERCAM	1.10611931383732	5.64878274183031	14.9126548928983	7.68018971538743e-05	0.00422722283409351	-0.744645337812441
ZBTB4	0.568827429156524	3.77180411686652	14.9015405240168	7.70426004505823e-05	0.00423647084439957	-0.74849616160267
UTP11	-0.606629098167765	5.35214195144281	-14.8568566210537	7.80197372828202e-05	0.00428584095983977	-0.764005855849064
EMP2	-1.5061456769583	2.14347918904122	-14.8537842897214	7.80874811170367e-05	0.00428584095983977	-0.765073904738941
FAM208B	-0.903391271632662	4.06343778633017	-14.8493240451882	7.81859568365846e-05	0.00428720889190108	-0.766624818751064
ATP6V1E1	0.58474786713596	6.18278389291002	14.8129171160041	7.89955111883853e-05	0.00432658461315522	-0.779301005560308
PMAIP1	0.494236376025587	3.79553636451368	14.8085071369774	7.90942717266472e-05	0.00432658461315522	-0.78083850961657
FSTL1	0.681552273037242	9.30410364983713	14.807058974006	7.9126736165651e-05	0.00432658461315522	-0.781343496175943
HNRNPM	-0.872036462945314	7.99314656700511	-14.7919370495327	7.94667160978587e-05	0.00434110210675913	-0.78661947816045
ZNF300P1	-0.591079866571262	0.316090223152792	-14.7846446127271	7.96313113745594e-05	0.00434602048445723	-0.789165636303219
MAK16	-0.867358766077235	3.67031136586027	-14.771717004666	7.99241287505453e-05	0.00435560009468188	-0.793682287855027
C1orf174	-0.578345313093197	3.74933223263826	-14.7703007676905	7.99562877660858e-05	0.00435560009468188	-0.794177324206293
PFDN5	0.516935894575745	8.23017271667123	14.7280170375156	8.09238177144263e-05	0.00439971708506358	-0.808978392498464
CHST14	0.455583843842613	5.06677470811905	14.7262494231771	8.09645768565978e-05	0.00439971708506358	-0.809598020708274
LRP4	0.536786241501631	0.959355758653889	14.7250349458466	8.09925959421016e-05	0.00439971708506358	-0.810023791007412
MAN1A1	0.624200773036087	2.68828559050762	14.7210973596668	8.10835217012251e-05	0.00440055522618344	-0.811404458459624
POLR3K	-0.656724665343004	3.7162090723308	-14.7154737751967	8.1213598038607e-05	0.00440337065660995	-0.813376916897353
WBP1L	0.734049486320249	4.1619256191731	14.7123273601321	8.1286488239643e-05	0.00440337065660995	-0.814480830490908
CDCA3	-1.52348292955536	4.51509025109209	-14.6986235786972	8.16048920437058e-05	0.00441318345608948	-0.819291424378473
FAM86C1	-0.484235391835418	1.88527294140648	-14.6976607305592	8.16273212291217e-05	0.00441318345608948	-0.819629586004607
GBP1	0.704358213673477	3.38373679849682	14.6919371838753	8.1760805795976e-05	0.00441318345608948	-0.821640190965553
KIF15	-1.32442884475301	2.5513349604443	-14.6915225309006	8.17704867653142e-05	0.00441318345608948	-0.821785882231721
PPP1R3B	0.297791979918493	3.66440096424151	14.6697777385761	8.22801485050403e-05	0.00443640009290604	-0.829431614196135
TCEAL7	0.674872266458036	3.48575323151494	14.6666879871449	8.23528839645268e-05	0.00443640009290604	-0.830518892104767
PLPPR2	1.38587567080127	4.62106767537747	14.6577781099759	8.25630738192252e-05	0.00443999299914448	-0.833655495085518
NPM3	-0.61322469999712	6.6942324084985	-14.6574034901491	8.25719258007242e-05	0.00443999299914448	-0.833787415126997
AC119751.3	1.24040981110292	0.620204905551462	14.6512435455201	8.27176482382055e-05	0.00444372929079127	-0.835957066226937
AP001972.5	0.812950079624557	3.12272479893959	14.6454137010375	8.28558532729e-05	0.00444705522612412	-0.838011257461964
NSD2	-1.3026428630844	5.3681951015373	-14.6298742476259	8.32256294719869e-05	0.00446279253970853	-0.843490547197483
INSIG1	-1.04450899688081	5.35312497818024	-14.6258613337511	8.33214503494403e-05	0.00446382417092663	-0.844906429671211
MCM4	-1.76394007151199	6.90940032721918	-14.6148221761472	8.35857460810585e-05	0.00447368648253219	-0.848803319434891
NFKBIZ	1.01598029268366	3.17140174172251	14.6117683249744	8.36590424437293e-05	0.00447368648253219	-0.849881846994647
PTTG1	-1.82261303363602	6.05697579356967	-14.6060014219382	8.37976713802761e-05	0.00447527155371584	-0.851919133054079
CISD2	-0.683009515096639	4.54127701035201	-14.6002257257602	8.39367951348463e-05	0.00447527155371584	-0.853960300403365
PSMD12	-0.663625632501571	5.36153911488607	-14.5994471289644	8.3955571544827e-05	0.00447527155371584	-0.8542355207565
CDKN2B	1.27232860880857	3.25466579974144	14.597694097142	8.39978660649748e-05	0.00447527155371584	-0.854855238485365
SNRPB	-0.571420570261455	7.72192885418605	-14.5946001276237	8.40725767107954e-05	0.00447527155371584	-0.855949168250085
ATP8B1	0.830734839493108	5.32278625566187	14.5889914807926	8.42082183176376e-05	0.00447528062457115	-0.85793277662874
LAS1L	-0.599719365476194	4.25482558866176	-14.5865859423678	8.42664772707707e-05	0.00447528062457115	-0.858783767203558
LPAR6	1.1892000373894	3.4352005792093	14.585075505121	8.43030834096061e-05	0.00447528062457115	-0.859318172991042
NR2F1	-1.53865887480491	4.22525793567045	-14.5789811769716	8.44509811556536e-05	0.00447622288239222	-0.861474939380255
AL078621.3	0.514718060856895	0.976980423900468	14.5745796760186	8.45579958138514e-05	0.00447622288239222	-0.863033157586765
VEGFC	-0.760222785924261	4.07493892069166	-14.5745194119493	8.45594621850524e-05	0.00447622288239222	-0.863054495394229
NUDT15	-0.901971719494373	3.64591663055284	-14.571703588705	8.46280129082526e-05	0.00447622288239222	-0.864051593527433
GAL3ST4	0.867268301825864	2.84207414784693	14.5646684900813	8.4799580246466e-05	0.0044785174643241	-0.866543569002056
YBX1	-0.228728786782975	8.78734667216073	-14.5636250608168	8.48250631453096e-05	0.0044785174643241	-0.866913271416673
LBH	2.58963435586543	2.21899184817806	14.5583841131383	8.49532015514649e-05	0.00448122372129574	-0.868770601671079
AC009630.2	-1.2964528143211	2.73826592698557	-14.5466511767926	8.52409302675908e-05	0.00449022404404139	-0.872930946227379
SYNC	0.86708107115439	3.04656351976378	14.5451473194723	8.52778962522959e-05	0.00449022404404139	-0.873464427269706
SH3BGRL	0.974213462155707	5.87105632640426	14.5406398351995	8.5388811962344e-05	0.00449200638236562	-0.875063737804474
ZNFX1	0.740746837262073	3.96153657761275	14.530132837396	8.56480477379238e-05	0.00449785732594152	-0.878793598839833
ANXA1	0.22768562694719	8.55686969855625	14.5298772799379	8.56543650802066e-05	0.00449785732594152	-0.878884351012262
HPRT1	-0.58687482867656	5.1369475954084	-14.5226305044965	8.58337431887507e-05	0.00450321982266958	-0.881458424821247
SRP14	0.480426350224181	8.75902832828834	14.4899065472144	8.66495334852898e-05	0.00453797799654177	-0.893097446359258
CDC45	-1.88864446838319	4.07286623461583	-14.4898097331948	8.66519611266639e-05	0.00453797799654177	-0.893131917912902
RBBP7	-0.802251449857809	7.594025053504	-14.4810061432725	8.68730641159332e-05	0.00454350371877822	-0.896267444852633
TACC3	-1.62643679887534	5.48660692329388	-14.4792973652049	8.69160606562581e-05	0.00454350371877822	-0.896876263218715
KLHL6	0.594655324847789	2.37894241118364	14.4763088326529	8.69913215439969e-05	0.00454350371877822	-0.897941209562562
CHAC2	-1.24085751094969	2.45567196529878	-14.4577990791203	8.74592475230444e-05	0.00456385373287665	-0.90454176029645
SMPD1	1.48001248120852	6.42956031792985	14.4528533517284	8.75847993282214e-05	0.00456631733742698	-0.906306773068279
APLP2	0.69846286522452	9.42103449009848	14.4485606106446	8.76939543128336e-05	0.00456792243877252	-0.907839220708359
SFRP1	1.02852787016019	2.11737174606828	14.4367884776406	8.79941539325327e-05	0.0045769870587741	-0.91204394933461
NUP107	-0.950244726262554	4.90172712906036	-14.4355808018398	8.80250221809939e-05	0.0045769870587741	-0.912475488841196
ANKRD18A	-0.140277184727751	0.0701385923638756	-14.4324590442744	8.81048762055048e-05	0.00457705617136049	-0.913591148931618
CD99	0.431377354191135	9.35393320781834	14.4006114047813	8.89246485331481e-05	0.00461552975396272	-0.92498617924587
GIMAP8	-0.347641925253389	2.84589680932309	-14.3846863450644	8.93380861343917e-05	0.00463286331370233	-0.930693213442256
FHOD3	2.00576341653974	1.55540650818817	14.3400838433958	9.05086855039214e-05	0.00468939578724673	-0.946709663588267
ALYREF	-0.655496536075659	7.57128265217559	-14.3210428596909	9.10141636051075e-05	0.00470221521346265	-0.953561713815123
MRPL30	-0.348491263738627	4.4607775781086	-14.3182096267778	9.10896735815297e-05	0.00470221521346265	-0.954582022342846
OGFRL1	0.584955572392076	3.44489107775464	14.3173011129877	9.11139031794384e-05	0.00470221521346265	-0.954909238848884
AC099850.3	-1.5735729623027	4.54102768087114	-14.3161497517147	9.11446207895271e-05	0.00470221521346265	-0.955323949577421
MRPL37	-0.429216022705301	5.97410731377744	-14.3155933404618	9.11594700660993e-05	0.00470221521346265	-0.95552437573904
NELFCD	-0.55710880929295	5.31242032807218	-14.3051534544138	9.14386381776727e-05	0.00471244504164473	-0.959286337119579
MSH5	-0.984988764932806	2.68014295528001	-14.2884428615949	9.18876812590275e-05	0.00473140385620689	-0.965313402167819
RPS7	-0.196987447451609	9.28213131738929	-14.2838973919399	9.20102951554094e-05	0.00473353581996338	-0.966954001600552
MRPL18	-0.313050978297706	5.89849547096092	-14.273380898493	9.22947497968837e-05	0.00474126041413252	-0.97075164712448
TMEM120A	0.322766790918882	5.09890857957476	14.2723338700354	9.23231294613027e-05	0.00474126041413252	-0.971129889906885
FEN1	-1.7487714266124	4.85867605595991	-14.2664117270534	9.24838511787939e-05	0.00474533337808938	-0.973269786407782
CCIN	0.895968860806857	1.07003835639065	14.2495832026633	9.29424451590496e-05	0.0047646695192882	-0.979355228669093
LTV1	-0.809319476814698	4.25766509348918	-14.2451004507339	9.3065076215069e-05	0.00476676376311418	-0.980977420338855
TSPAN18	1.05272438948972	4.24514514586738	14.2261960485399	9.35844240290369e-05	0.00477791304752913	-0.98782382293764
NOP16	-0.892651696855379	6.03474638430766	-14.2241833799933	9.36399264985393e-05	0.00477791304752913	-0.98855324309228
GRINA	0.854874422673236	6.98523235126725	14.2232155110964	9.3666631411386e-05	0.00477791304752913	-0.988904048001647
PLPP2	1.26178780482741	4.01127443602581	14.2206580593126	9.37372403370616e-05	0.00477791304752913	-0.989831108751149
AMD1	-0.996394982238664	4.94394973339433	-14.2200339153863	9.37544823256697e-05	0.00477791304752913	-0.990057381404627
MYRIP	-1.16068211512383	1.92006712740157	-14.2193066961299	9.37745766945738e-05	0.00477791304752913	-0.990321034259713
ISG20L2	-0.771510749964438	4.62736252951362	-14.2103470423613	9.4022583306601e-05	0.0047863653587556	-0.993570412087129
SNRNP40	-0.73897034677893	5.35215172804195	-14.2033539986069	9.42167143326514e-05	0.00479206269199091	-0.996107929021639
CGREF1	-1.40076304094443	1.54873913796761	-14.2000761570964	9.43078788947685e-05	0.0047925175632243	-0.997297748819365
CXCL12	2.11844219838576	1.76980416639847	14.1970679814028	9.43916389326777e-05	0.00479259568824732	-0.998389914681766
ERCC6L	-1.1470649194861	1.5928417105721	-14.1892445875496	9.46099034746048e-05	0.00479949700063339	-1.00123136096142
TREH	0.567515884676853	3.50443142309144	14.1771505660912	9.49485374080456e-05	0.00480892601071236	-1.00562685040013
KIAA1549	-0.360649688039986	2.19994015946255	-14.1763516482203	9.49709596633936e-05	0.00480892601071236	-1.00591733819479
ESCO2	-2.08920829752935	3.00630481977664	-14.1737763770475	9.50432810242355e-05	0.00480892601071236	-1.0068538176793
MRPL32	-0.419463883225586	5.24141756382348	-14.1583423837229	9.54781367894341e-05	0.00482673862721816	-1.01246970243701
PM20D2	-0.674432646665707	2.67618260734849	-14.1434380923294	9.59003936828151e-05	0.0048365614637811	-1.01789841940946
TMEM171	-2.12627948571667	2.09075090177844	-14.1408080245723	9.59751450473084e-05	0.0048365614637811	-1.01885696049911
PIR	-0.868574216467094	5.34960269157883	-14.1404850622356	9.59843291722374e-05	0.0048365614637811	-1.01897467748515
KDELR3	0.662505473696036	4.91820884893837	14.1397811192878	9.6004351043006e-05	0.0048365614637811	-1.01923126754718
RRAGC	0.59301023230111	4.4474863495338	14.1235050632753	9.64687183228867e-05	0.00485575876822489	-1.02516737247182
AC104986.2	-0.786180478069343	1.42526195977117	-14.1204255558136	9.65568894716002e-05	0.00485600342840434	-1.02629124934283
PROCR	-0.590432059244118	7.75892980321962	-14.1054868173792	9.69860188576716e-05	0.00486978901328839	-1.03174652892875
TIMMDC1	0.229432026198156	6.03620901023362	14.1050675534413	9.69980964251274e-05	0.00486978901328839	-1.03189971421648
CCND2	1.77331251678444	2.40450181084252	14.0958109180962	9.72652206206725e-05	0.00487899757275194	-1.03528289707062
AP003064.1	-1.44172056400723	2.25296821496522	-14.0865175936385	9.75343145964399e-05	0.00488719862278865	-1.03868163140839
WBP2	0.200842231880773	6.21110490278768	14.0843777762984	9.75964040098474e-05	0.00488719862278865	-1.03946450500735
ZNF32-AS2	0.302846417876899	1.02935966221651	14.0790229102063	9.77519952293946e-05	0.00489078823856734	-1.04142413589276
YPEL2	0.968491664914701	3.80329801834709	14.0570193059869	9.83945451408551e-05	0.00491871462021455	-1.04948392965509
RAB27A	-0.774210325533009	3.89925267091194	-14.0495979301907	9.86124355243263e-05	0.00492538272651408	-1.05220506266948
RPL23AP82	0.494053841136678	3.82627876385499	14.046527759333	9.87027488025017e-05	0.00492567279297964	-1.05333117884921
SULF1	-2.75620281792559	1.75965103955005	-14.0341560023315	9.9067713793227e-05	0.0049396568875788	-1.05787143913572
RCN2	0.572129131997492	6.08800135859605	14.0304928156861	9.91760956913993e-05	0.00494037664477387	-1.0592165125564
DDX58	0.60378169954474	3.16005062532198	14.0253220100461	9.93293315798227e-05	0.00494037664477387	-1.06111573620696
ASS1	1.72715250881588	2.21730970129336	14.0250829519202	9.93364230660681e-05	0.00494037664477387	-1.06120355786123
ATAD3A	-0.84782509161753	4.6893076291561	-14.018704220479	9.95258737648638e-05	0.00494542240538454	-1.06354741192599
FSTL3	1.26244254990782	5.16539429143924	14.0105860371662	9.97676301319541e-05	0.00494542240538454	-1.06653190219838
GART	-0.843347555459477	5.40223021080288	-14.009488605907	9.98003666184819e-05	0.00494542240538454	-1.06693547825738
STIP1	-0.519542219637361	7.54233262714548	-14.0080479917041	9.9843360349659e-05	0.00494542240538454	-1.06746530446198
PHGDH	-1.94980086657639	4.5932622675386	-14.0074202612949	9.98621014812243e-05	0.00494542240538454	-1.06769618621605
SCD5	0.676226329081827	3.79605831212068	13.996269928939	0.000100195721244796	0.0049552891613106	-1.07179897498488
CALHM2	0.729246465830092	3.93892625445104	13.9950812670038	0.000100231367025549	0.0049552891613106	-1.07223653029708
MRPL39	-0.603277926279213	4.40425620654659	-13.9879365190912	0.00010044595387398	0.00496168962661574	-1.07486731524181
ENO1	-0.514906392046533	9.97203684081279	-13.9594854455908	0.000101306085962252	0.00499993999878724	-1.08535613226932
LTC4S	2.37122348265246	2.45826399829409	13.9530017508947	0.000101503367018913	0.00500543845752827	-1.08774928457151
DIMT1	-0.441886481799509	5.06728348493394	-13.9489777911892	0.000101626042786931	0.00500725171763704	-1.08923507631002
CREB3	0.421872459050945	5.21803246487262	13.9403969353019	0.000101888251355815	0.00501593107688153	-1.09240481007346
NOL11	-0.878026134052786	5.06457839562438	-13.9342914946237	0.000102075324573042	0.00501968356775347	-1.09466127276934
TEDC1	-1.06616851336651	3.81829532255433	-13.9322909908068	0.0001021367127257	0.00501968356775347	-1.09540082938181
ITGA5	0.559719440561071	10.0036023486759	13.91646171652	0.000102624060260854	0.0050343184521187	-1.10125626401677
YARS	-0.679043006834803	6.11643780167695	-13.9135233110157	0.000102714841670371	0.0050343184521187	-1.10234391619892
HSD17B1P1	0.513124142187975	0.432390656761997	13.910489638147	0.000102808670014158	0.0050343184521187	-1.10346706230978
TIMM21	-0.775321809006513	5.38826178835487	-13.9082227259245	0.000102878852088993	0.0050343184521187	-1.10430648634758
SDC2	1.23685154129254	4.88108691408795	13.908122091362	0.000102881969033291	0.0050343184521187	-1.1043437537595
TP53INP2	0.704705878057737	3.4570573777146	13.9058391170606	0.000102952710590953	0.0050343184521187	-1.10518926368825
SLC6A15	2.72664717826748	1.62349700900622	13.897768660866	0.000103203266536856	0.0050423403184411	-1.10817925910338
AGO1	-0.479989027191107	2.62021134716708	-13.8906080025589	0.000103426205156877	0.00504900054119267	-1.11083357813157
CTSC	-0.479516575273183	7.37677979610643	-13.8856025373736	0.000103582396260354	0.0050519000654549	-1.11268978595685
VDAC3	-0.375271647242121	6.42378250620846	-13.8831528239128	0.00010365894314926	0.0050519000654549	-1.11359846182539
ELFN1	0.315350760864867	0.282077785552976	13.8674324813751	0.000104151820764054	0.00507168030801601	-1.11943328571799
NUP155	-0.869865667133358	3.37714099558929	-13.83523139911	0.000105170449104244	0.00511286899525617	-1.13140494918295
TRAC	1.13077281866709	2.47521819370813	13.8351479526939	0.00010517310467527	0.00511286899525617	-1.13143600736276
AC016394.1	-1.11823177581825	2.27497421335621	-13.819826509174	0.000105662090292839	0.00513235993249085	-1.13714158183955
SLC35G1	-0.49025352223633	1.3042996429393	-13.8128484904607	0.000105885721311553	0.00513451458271837	-1.13974214187143
SH3D19	0.611948302256613	5.80176254553998	13.8084883239926	0.000106025751188536	0.00513451458271837	-1.14136772166122
LASP1	0.364803374997744	7.02404144184689	13.808117198405	0.000106037680670299	0.00513451458271837	-1.14150610929076
XRCC6	-0.682569152178344	8.04041511492403	-13.8046612698471	0.000106148847545507	0.00513451458271837	-1.14279494836407
PCSK7	0.885192893422084	5.08413558691784	13.8029490562468	0.000106203977439361	0.00513451458271837	-1.14343360823061
SGO1	-1.72667716027275	2.07783439136524	-13.8010403518086	0.000106265475472152	0.00513451458271837	-1.14414564897615
WNT9A	0.739845584997966	1.2086937032589	13.7992540330732	0.000106323069951638	0.00513451458271837	-1.14481211914775
CARD10	0.686511938553744	4.34331154054281	13.7955308150985	0.000106443237401463	0.0051360624351461	-1.14620150587454
AFF1	-0.774608439267491	3.55365214874098	-13.7861081972571	0.000106748101128371	0.00513798046698913	-1.14971933043252
RPP30	-0.403578556916966	5.00198431942302	-13.780966229519	0.000106914919730021	0.00513798046698913	-1.15163999399609
EDIL3	1.10284783114129	4.85670629132071	13.7802413942989	0.000106938461021545	0.00513798046698913	-1.15191079459779
DIAPH3	-0.908298892587488	3.35711801471125	-13.7799601179846	0.000106947598067095	0.00513798046698913	-1.15201588393672
PBXIP1	1.1974683443971	5.06888996093052	13.7781084509878	0.000107007772026555	0.00513798046698913	-1.1527077476048
CBX5	-0.991283947556502	4.06336296963578	-13.7768645153846	0.000107048219816211	0.00513798046698913	-1.15317258620869
GTF2H5	0.415553596220307	1.93881329237609	13.7752721321219	0.000107100025174852	0.00513798046698913	-1.15376769263818
TRIM28	-0.681036195424203	8.75806386968503	-13.7701664838336	0.00010726633645826	0.00514172715417687	-1.15567622225138
CYYR1	-1.41335836595457	2.59293770028545	-13.7603276282414	0.000107587724045305	0.00515289503627999	-1.15935596926496
NOL6	-0.55218906329419	4.40376431944073	-13.7572826240496	0.000107687429474562	0.00515343586963322	-1.16049531524821
AC027228.2	-0.868878126407362	1.62483912398027	-13.7425119926542	0.00010817269415803	0.00516662336712235	-1.16602545028525
PCDHGA1	0.711556566961466	0.464636156969775	13.7418905044262	0.000108193171033806	0.00516662336712235	-1.1662582604842
GLT8D1	0.540751638195823	6.07114894539881	13.7408059258218	0.000108228917294407	0.00516662336712235	-1.16666456897764
HMGB3	-1.00956450530953	5.68844403446058	-13.7367488394975	0.000108362762314491	0.00516742650589082	-1.16818472022752
PTGFRN	0.821032521183054	5.10965120854456	13.7330806856705	0.000108483951588698	0.00516742650589082	-1.16955951170687
LAMP2	0.727561818426603	6.64245119623949	13.7299903647739	0.000108586179705148	0.00516742650589082	-1.17071800900439
PSMC3IP	-1.16012734930133	4.15087236609634	-13.729562144677	0.000108600354613578	0.00516742650589082	-1.17087855951181
EPHA5-AS1	1.24462643908465	1.34254741125654	13.7190002696775	0.000108950694486715	0.00517986792841894	-1.17483998839993
SERPINB6	0.378524194594545	6.23423069995686	13.7108291520771	0.000109222686533826	0.00518537806800563	-1.17790671952903
IRS2	0.499728305215897	1.61070119891456	13.7087540971586	0.00010929189184322	0.00518537806800563	-1.17868579388901
FKBP1B	0.768673275146134	3.71896246294824	13.7051958915534	0.000109410687409484	0.00518537806800563	-1.18002197597495
BMF-AS1	1.69924018203847	1.19591697164484	13.7048442139453	0.000109422437270912	0.00518537806800563	-1.18015405642052
HPDL	-1.89324949721278	1.50976347826405	-13.6911536826853	0.000109881058841023	0.00520288152536602	-1.18529836294341
AL157871.1	0.8427667234534	5.06870796750391	13.6815190181004	0.000110205230189548	0.00521224590661221	-1.18892159912592
RASGRF2	0.376515455025064	1.00686268326322	13.6799636673501	0.000110257672297091	0.00521224590661221	-1.18950673681033
SF3B4	-0.440807823793078	5.44623561221047	-13.6739412804154	0.000110461020215666	0.0052176040279507	-1.1917730156248
PON2	0.666197140567399	6.36982264347934	13.6697896985584	0.000110601468422914	0.0052176040279507	-1.19333584896527
MAML2	0.813048536118753	2.49511774314803	13.668664895491	0.000110639558374744	0.0052176040279507	-1.19375935113232
AL049840.4	0.59269296802688	3.79739573120322	13.6552759092064	0.000111094199999692	0.00523480899723692	-1.19880302778532
PITPNB	-0.537056911555474	5.44952877729885	-13.6388624062456	0.000111654682902411	0.00524860023132439	-1.20499250060888
HMGCL	0.674204058204529	3.82192604705214	13.6384115466429	0.000111670127729828	0.00524860023132439	-1.20516261854325
PA2G4	-0.873774336847869	6.68367184955455	-13.6380113610722	0.000111683838848733	0.00524860023132439	-1.20531362069883
MGST3	0.520181759683557	7.16965166301718	13.6338103772852	0.000111827897582835	0.00524860023132439	-1.20689903482219
SPDL1	-1.10560708726661	5.25204782913798	-13.6335419450868	0.000111837110336688	0.00524860023132439	-1.20700035462156
HNRNPA1	-0.651031197447028	9.71472354786308	-13.6042597070758	0.000112847724182752	0.00529176842088839	-1.21806440064364
TCF19	-1.50251101388708	4.04834583548284	-13.5858344275776	0.00011348939360396	0.00531758020449167	-1.22503790187968
HCN2	1.25358133263455	1.17595419954437	13.582117738256	0.000113619372577916	0.00531920912050859	-1.22644566924272
NUF2	-1.83965181318511	3.525693057485	-13.5774746806205	0.000113782005579593	0.00531920912050859	-1.22820483330926
KIF24	-0.791714982097929	1.12427005634914	-13.5770204740305	0.000113797930504979	0.00531920912050859	-1.22837695418239
KIF18A	-1.10609728394807	2.07752242194519	-13.570346596139	0.000114032239543538	0.00532589036739881	-1.23090664387894
ARHGEF6	0.680696611311984	1.08045154384908	13.5473769248285	0.000114843216355232	0.00535947269408627	-1.23962223667145
EI24	-0.425670075634923	6.77154490763982	-13.5399826654031	0.00011510578945341	0.00536251418045847	-1.24243091043771
GRK5	0.59704903873696	4.10664308223452	13.5380664300155	0.000115173956171016	0.00536251418045847	-1.2431590221213
RACGAP1	-1.46393353285515	4.2372434164803	-13.5377732333509	0.000115184390508063	0.00536251418045847	-1.24327043669437
BAZ1B	-0.590566067010356	4.65197381956168	-13.5324248654025	0.000115374933422434	0.00536709825963832	-1.24530321798409
WWP1	0.81596703762827	5.03810674409815	13.5273550582211	0.000115555910271105	0.00536927306863622	-1.24723083348517
AC231533.1	-1.46745982115905	2.31643211772238	-13.5236221820526	0.000115689385928794	0.00536927306863622	-1.24865056896791
ATAD5	-0.977684161295143	1.15368272121778	-13.5233805217576	0.000115698033458123	0.00536927306863622	-1.24874249321233
BORA	-1.01228561781043	2.66862229913253	-13.5154964726166	0.00011598059144645	0.00537616156250952	-1.2517423371861
GM2A	0.464468256562576	3.98576568517458	13.5140941947751	0.00011603093682468	0.00537616156250952	-1.25227607233605
WDR62	-1.30300373098127	1.91589563497454	-13.4991589317705	0.000116568822408337	0.00539352727356989	-1.25796401591753
GMNN	-1.62270005117904	4.43785250957739	-13.4968008712852	0.000116654026798746	0.00539352727356989	-1.2588626083415
AC090236.1	1.55204804255014	2.41922618970429	13.4959904070502	0.000116683329192486	0.00539352727356989	-1.25917148871798
MRPL19	-0.659304379228831	4.93436923855049	-13.4911875884295	0.000116857161353321	0.00539728226700664	-1.26100228008886
ALDH1B1	-0.908720446263866	3.68344441489052	-13.4869638280499	0.000117010298499285	0.00540007623034545	-1.26261285377169
GGCT	-0.516014950640986	4.97708606044428	-13.4558513994532	0.000118145952660314	0.00544817348786739	-1.27449127185015
BMX	-1.3700473048061	5.05919139503922	-13.4441009438455	0.000118578387632617	0.00546225718260423	-1.27898429878567
SLIRP	-0.484856869546314	7.31699017299802	-13.4424639317346	0.000118638786597189	0.00546225718260423	-1.2796105411545
IPO9	-0.45277611599987	5.76291781737028	-13.4346000795667	0.000118929458170339	0.0054713182776896	-1.28261988867305
HASPIN	-1.28389457378379	1.71466291578975	-13.4270362764727	0.000119209865836314	0.00547857055308946	-1.28551599900531
AL132780.4	0.296096554914677	0.331418150819686	13.4252802274162	0.000119275082896489	0.00547857055308946	-1.28618859657018
RGL1	0.432799718949208	3.90759361802472	13.4208627272361	0.000119439336444649	0.00548179530920133	-1.28788094772909
DYNLL1	0.329518983743608	8.76914013419608	13.416407028743	0.000119605292197405	0.0054850930539751	-1.28958847107732
ATP5F1	-0.240827119285561	7.65750832765964	-13.4078084501323	0.000119926355013781	0.00549510008569859	-1.29288516846507
SUV39H1	-1.32275309181681	2.98484366152574	-13.4055181686704	0.000120012050663847	0.00549510008569859	-1.29376360310055
XPOT	-0.607968427098255	5.37509494816329	-13.4006199739591	0.000120195579728436	0.00549918363517353	-1.29564278018407
AC083809.1	0.787693350794079	4.50230109039948	13.395313700068	0.000120394788664439	0.005503977601312	-1.29767925496944
ITGA11	2.78400392315251	2.76775026758243	13.3856474759288	0.000120758724173128	0.00551628880454801	-1.30139099667641
MCM2	-1.75292134874467	4.57896282979337	-13.379716110895	0.000120982711304896	0.00552219285555192	-1.30366985232889
FANCE	-1.15764406378152	2.19569156234344	-13.358444348027	0.000121790214088987	0.00555404174195809	-1.31185048418857
CYBRD1	0.979468602932904	4.19085261606038	13.3563246386871	0.000121871043576112	0.00555404174195809	-1.31266635618845
TBC1D9	0.493993760354204	4.34698139205081	13.3431705606314	0.000122374117126744	0.00557261135865909	-1.31773209703581
TCOF1	-1.23180204466764	4.93470344878625	-13.3295010517872	0.000122899611900844	0.00559217219240936	-1.32300138146695
ATP6AP1	0.79563959396712	7.31972050214537	13.3266320180196	0.000123010257835674	0.00559284080243819	-1.32410798269517
FST	-2.81595316275336	2.47600725612473	-13.3231981560675	0.000123142847797069	0.00559450530973933	-1.32543273969022
PRC1	-1.86910254086256	5.99583114940186	-13.3187852560985	0.000123313499024245	0.00559789503981713	-1.32713567983912
KPNA2	-0.775715044786336	7.49055121345078	-13.3119517800927	0.000123578330604205	0.00560555154416958	-1.32977378294543
SFPQ	-0.739141960384621	7.04525953044336	-13.2980983489846	0.000124117370478373	0.00562562464264649	-1.3351259436572
DMRTA1	0.736320975721077	1.43143856290073	13.289359975897	0.000124458869895058	0.0056349113820703	-1.3385046769895
LAMP1	0.995481923866832	8.68550579612504	13.2879109592367	0.000124515609732819	0.0056349113820703	-1.33906515078951
CALCOCO1	0.953525918942402	4.44670956924905	13.2849166574766	0.000124632959858427	0.00563584636480061	-1.34022351919403
C22orf23	0.958463450534722	2.88600493391258	13.2804507341984	0.000124808237336267	0.0056393973161677	-1.34195165793142
CNOT6	-0.921687586854308	3.93462012561106	-13.2767628091746	0.000124953208698972	0.00564157446060856	-1.34337915910999
PSMC5	-0.26263177065128	7.38205195517125	-13.2718847155988	0.000125145283528427	0.00564454294534916	-1.34526792454863
ADAM19	1.59411340605605	3.73395337730889	13.2685854764703	0.000125275396851692	0.00564454294534916	-1.3465457430637
SH3BP4	0.486299188438995	5.28330103207866	13.2633083038213	0.000125483860722856	0.00564454294534916	-1.34859025868149
NMNAT1	0.581658689874128	2.53318024184774	13.2628571696283	0.000125501701639016	0.00564454294534916	-1.34876507590602
ICE1	-0.257799941353266	3.25033300211267	-13.2614692299344	0.000125556609784633	0.00564454294534916	-1.34930294645173
TMEM30A	0.501062430587615	7.05849644880837	13.2580506683843	0.000125691977205826	0.00564454294534916	-1.35062797599816
COTL1	0.589467473922727	7.88332000035438	13.2579282366139	0.000125696828559278	0.00564454294534916	-1.3506754364142
MYL6	0.479777290843093	11.570520990046	13.2541649047794	0.000125846062801861	0.0056468940019976	-1.35213448774124
RAB6A	0.295137022300273	5.98992897463564	13.2513195896724	0.000125959037919473	0.00564761569403863	-1.35323788418141
TMOD2	0.763692246588655	1.36043941133589	13.2440619447241	0.000126247772811262	0.00565621074682769	-1.35605337863899
CPVL	0.174333616647742	0.0998834289452722	13.2400547684183	0.000126407541284731	0.00565901902181597	-1.35760853244957
ANO1	1.92665125160685	1.17157028606245	13.2261033061798	0.000126965737614932	0.00567964613514899	-1.36302648623214
BRIX1	-0.955462916852647	4.78147071127299	-13.2231085955295	0.000127085950519711	0.00568066402139029	-1.36419017106661
EMCN	1.28236840849803	5.57283457109412	13.21165606623	0.000127546968100661	0.00569355264605521	-1.36864271242026
RNF130	0.630888946833563	5.00239738506683	13.2107769715842	0.000127582440672105	0.00569355264605521	-1.36898464081873
AHDC1	0.884594152863326	2.79146560254342	13.2086744416091	0.000127667329611484	0.00569355264605521	-1.36980251860642
CYBA	1.24097796246518	7.17202155435071	13.1878459084896	0.000128512038219555	0.00572513626436908	-1.37791145967145
ABLIM3	0.650471859689699	5.03045899252929	13.1863743694634	0.000128571976565659	0.00572513626436908	-1.37848481877644
CDH2	0.83132540331348	5.55600024430338	13.1744855161335	0.000129057493232522	0.00574236882865439	-1.38311933571089
BCCIP	-0.933060277177363	5.49835285650084	-13.1672807965989	0.000129352816648182	0.00575111897543039	-1.38592982027156
CENPV	-1.52241757584809	4.13262236287	-13.1593074835584	0.00012968061426408	0.00575842984021938	-1.3890418323345
SDC3	0.876989492420534	4.11626060470908	13.1584764986639	0.000129714836333517	0.00575842984021938	-1.38936627195038
RBM17	-0.902305287755323	6.58970079854956	-13.1478576072347	0.00013015312847609	0.00576486900456698	-1.39351390069569
HHAT	0.695892338961925	1.44851526078268	13.1468480373065	0.000130194892958182	0.00576486900456698	-1.39390839422531
SUSD5	0.887738422953285	3.5302778348851	13.1467866364881	0.000130197433554897	0.00576486900456698	-1.39393238777355
TOMM34	-0.581344505693809	4.75495734842698	-13.1453837390466	0.000130255498198852	0.00576486900456698	-1.39448062594083
PTPRN2	-0.382682078322167	0.363470038932157	-13.1405563930989	0.000130455541092905	0.00576934186587502	-1.39636752970712
NUCB1	0.921952897465837	7.94808460557669	13.1318037988817	0.000130819208755523	0.00578103869593776	-1.3997904104703
GLMP	0.770514619597093	6.07135805746197	13.1240371652205	0.000131142954445126	0.00579095494598297	-1.40282953017921
AQR	-0.482168989292471	3.82305221712202	-13.107764945414	0.00013182444884703	0.00581354709078976	-1.40920247945439
DDX11	-1.96037330464437	3.57709656844099	-13.1070603379845	0.000131854056650152	0.00581354709078976	-1.40947860616464
E2F4	-0.604825186124964	6.10484593682881	-13.0991482871132	0.000132187085352783	0.00582382526911794	-1.41258020881516
ESPL1	-1.5926319213352	2.47351509746586	-13.0843803563751	0.000132811458624928	0.00584442495803169	-1.4183741568654
TNKS1BP1	0.899111563984683	5.52785954007738	13.0824537131547	0.000132893182333104	0.00584442495803169	-1.41913050159573
CTBS	0.99687010651916	3.28528663502708	13.0809866345441	0.000132955453855854	0.00584442495803169	-1.41970650555804
COQ10B	0.510469426792736	3.57403172931278	13.0784759361694	0.000133062106060209	0.00584444116068916	-1.42069239782306
UBA2	-0.56937266944893	6.82320860083477	-13.0762591843201	0.000133156359137305	0.00584444116068916	-1.42156301389712
NUAK2	0.78641476557308	0.994217245441861	13.0642365580074	0.00013366897619761	0.00585904680407077	-1.42628727620575
CHMP3	0.397743763834954	6.35095771561994	13.0628681067577	0.000133727477502892	0.00585904680407077	-1.42682526803551
PLEKHO1	0.887375197372663	6.12364715699887	13.0613904568209	0.000133790682408355	0.00585904680407077	-1.42740625036113
MMP16	-0.727189189886095	2.01698758513298	-13.0559642729622	0.000134023096991755	0.00586481852661818	-1.42954025360057
RTTN	-0.669350931911226	1.84633406591536	-13.0503356351115	0.000134264707890343	0.00587098371606326	-1.4317547694493
C10orf111	0.855761670917259	1.09205653592298	13.0468092542102	0.000134416351707398	0.00587318784869435	-1.43314264207515
GSN	1.44107633144098	7.23185189249345	13.0410763259983	0.000134663332723528	0.00587318784869435	-1.43539970413562
CHPF	1.16466592314931	0.781580670601839	13.0382829617128	0.00013478387618349	0.00587318784869435	-1.43649979765973
VWA1	1.05475719549044	2.32728412629265	13.0374724186278	0.000134818878791083	0.00587318784869435	-1.43681905083563
CENPI	-1.71608194371063	2.88541074115938	-13.0374714118518	0.000134818922274791	0.00587318784869435	-1.43681944739192
RPE	-0.699228740822922	4.80511979132632	-13.029933570216	0.000135144973512792	0.00588299493361734	-1.43978932429935
ANP32B	-0.996147686250616	6.71528722304822	-13.0255336280748	0.000135335742301383	0.00588507897302158	-1.4415236378387
JUNB	0.869244561099854	3.72525128132489	13.0172517767075	0.0001356957184691	0.00588507897302158	-1.44478958522299
GAS2L3	-0.966414340420646	2.89984401710174	-13.0170486066286	0.000135704564176986	0.00588507897302158	-1.44486973015836
FAM166A	-0.691707210814587	3.8528822902686	-13.0159466291434	0.000135752554909369	0.00588507897302158	-1.44530445029965
SKA2	-0.778717873172116	5.39224819702842	-13.0158134161666	0.000135758357701393	0.00588507897302158	-1.44535700398437
ZDHHC1	1.10334461849138	3.4410077960799	13.0145061583604	0.000135815318377311	0.00588507897302158	-1.44587275576727
ABI2	-0.605451850362315	4.98739852100779	-13.0116014724926	0.000135941988438543	0.00588507897302158	-1.4470189164421
CFAP221	0.750270752303682	0.426839990549899	13.0088135790079	0.000136063701961854	0.00588507897302158	-1.44811922085763
STT3B	0.833021829018991	6.86577318322307	13.0063863107989	0.000136169780480072	0.00588507897302158	-1.44907737908247
HEY2	0.81305134136716	0.528932464893476	13.0038577439099	0.000136280394200817	0.00588507897302158	-1.45007570556963
HCLS1	0.420929927001613	6.36755709743926	13.0033305803028	0.000136303469214575	0.00588507897302158	-1.45028386308193
SMIM14	0.967979924708941	3.81371910088878	12.990748287607	0.000136855649965829	0.00590454635470632	-1.45525453048849
FAM155A	0.599064440331514	1.21856949638952	12.9872406682118	0.000137010073763422	0.00590683667124435	-1.45664104062476
uc_338	0.747917416750165	8.85534559313865	12.969964303163	0.000137773803858337	0.00593405415656357	-1.46347533232023
OAT	0.311170359820983	5.96542517053809	12.96835978731	0.00013784499945078	0.00593405415656357	-1.4641104958273
NUDT21	-0.695967079142062	5.97540826730305	-12.9353675609493	0.000139319009405994	0.0059866497957653	-1.47718738329716
RBMX	-0.801488964382133	6.84315064936105	-12.9288415871263	0.000139612865436827	0.0059866497957653	-1.47977779097524
PBK	-1.79923836137038	4.43004560049572	-12.9286334746631	0.000139622248999932	0.0059866497957653	-1.47986041918675
IL27RA	0.856465337073068	1.83401426767803	12.9283592057275	0.000139634616670327	0.0059866497957653	-1.47996931585286
TMEM35B	0.667622157954876	4.25731035544468	12.9278881845186	0.000139655859678046	0.0059866497957653	-1.48015633683039
RBM15	-0.776782498568604	1.84747948502327	-12.9243549423549	0.000139815335292933	0.0059866497957653	-1.48155943220051
CTPS1	-0.849864815511551	6.0708383155004	-12.9240848229881	0.000139827536550079	0.0059866497957653	-1.48166671503361
UTRN	0.55322209220653	5.78240391673129	12.9184320253291	0.000140083173315772	0.0059866497957653	-1.48391231576139
OTUB2	0.731260608681265	0.863109350310238	12.9162646455284	0.000140181341224635	0.0059866497957653	-1.48477356534958
CDKN3	-2.317415052735	4.62467755891424	-12.9155510217843	0.000140213682148504	0.0059866497957653	-1.48505716737166
NUFIP1	-0.533699972230787	1.84859870994031	-12.9149621609585	0.000140240375813422	0.0059866497957653	-1.48529119843439
NHSL2	-0.290874200249023	3.28714739539473	-12.9101906410673	0.00014045690430001	0.0059866497957653	-1.48718791849157
NACA	-0.219076699516389	9.99852830092322	-12.9042490861561	0.000140727103114658	0.0059866497957653	-1.48955066889588
MT1E	-0.800314291709694	8.65723501969286	-12.9025650764499	0.000140803801536374	0.0059866497957653	-1.49022052918994
ZNF711	-1.13472256509257	0.575031431216024	-12.9019659132789	0.000140831102889574	0.0059866497957653	-1.4904588825432
AC131206.1	-0.801252222347381	0.697483018818442	-12.9018310337012	0.000140837249683788	0.0059866497957653	-1.4905125404951
CDCA7L	-1.00359995071996	5.69661104702188	-12.8995391612986	0.000140941746387423	0.0059866497957653	-1.491424377349
SMIM29	0.650029525972684	5.07825325063437	12.8977111090388	0.000141025163805573	0.0059866497957653	-1.49215179060265
BEX4	0.555798882568502	4.80235316480369	12.8974620271628	0.000141036534572344	0.0059866497957653	-1.49225091212346
PHF5A	-0.565931470809829	5.92896145969035	-12.8956140585086	0.000141120930884256	0.0059866497957653	-1.49298636352085
H6PD	0.652741049766615	3.91575059849306	12.8877859223928	0.000141479129457301	0.00599748036204156	-1.49610290264185
GREB1L	0.94774260656314	0.849280505308392	12.8789812933753	0.000141883346909052	0.00601024456732181	-1.49961035305233
KIAA1551	0.878905310582544	4.40711097369672	12.8658693191972	0.000142487948349767	0.0060314724280401	-1.50483792070334
AKR1E2	-1.04282411447473	1.5170241774278	-12.8480326318906	0.00014331550333107	0.00606210018734498	-1.51195729825234
TEX30	-0.941173174922107	3.60351683575252	-12.8382949767756	0.000143769787515271	0.00607690600050043	-1.51584797134548
AC006441.3	0.402841747233222	7.40733889704934	12.8261484878982	0.000144338933613721	0.0060965418568671	-1.52070502235567
IGF2BP3	-0.409744090963047	6.44060185708283	-12.8209783195365	0.000144582031675244	0.00610070176726438	-1.52277375769705
TAF15	-0.441583321566837	7.25146279190115	-12.8196036737839	0.000144646751344348	0.00610070176726438	-1.52332392691634
DDIT4-AS1	0.976697543683154	5.44625992643067	12.8151183794614	0.000144858171247946	0.00610520107425908	-1.52511944879763
TM4SF1	0.796878264022021	8.52430407467666	12.8128499362196	0.00014496524178645	0.00610529914252067	-1.52602776346766
AIF1L	-1.32519861941195	1.35934653546568	-12.8104382035869	0.000145079182315362	0.00610568619407786	-1.52699362058333
RPS10-NUDT3	-0.401081792435235	4.66894707031929	-12.7994215412388	0.000145601058724844	0.00612234326739094	-1.53140779959274
SIAE	1.01212405719148	3.664340815442	12.7976530745067	0.000145685048584121	0.00612234326739094	-1.53211672847435
LAPTM4A	0.87947989626472	7.46317369668599	12.7926703128861	0.000145922015623839	0.00612788360711984	-1.53411467863932
WIPI2	0.458626039760078	5.6630958151395	12.7735823647608	0.000146834184346189	0.00615953886320901	-1.54177526189406
CAPRIN1	-0.308924175189084	7.42895087843557	-12.7724781981637	0.000146887164079408	0.00615953886320901	-1.54221873046314
PODXL	0.764801586709765	7.67937366999867	12.7658400577711	0.000147206168808322	0.00616847819374514	-1.54488558687785
NT5E	1.26523592020718	5.97939271880176	12.7564524515234	0.0001476587581085	0.00618299834240535	-1.54865928208393
CUX1	0.793603084746991	4.04042145003574	12.7529040819205	0.000147830275255407	0.00618573660020616	-1.55008636680336
BIRC5	-1.63122630623846	5.08728762650291	-12.7437765996879	0.000148272595979259	0.00619979417104665	-1.55375899336914
ECSCR	0.245203591337258	8.39758148066183	12.734782710034	0.000148710035295738	0.00621362762531754	-1.55738030874824
FNDC4	0.802060367234422	4.70320364062315	12.7286887772632	0.000149007330153526	0.00622158972778562	-1.5598353599499
LINC02575	1.13441085923762	1.78331406477456	12.7164225931821	0.000149607959364578	0.00623283973494953	-1.56478039783341
KIF2C	-1.62314633839974	3.5440547850619	-12.7145835488236	0.000149698266875164	0.00623283973494953	-1.56552218753148
MSH2	-1.12441499386737	4.02534896873872	-12.710875335309	0.00014988056507941	0.00623283973494953	-1.5670182275565
BTF3	-0.278576616529234	8.9053641257158	-12.7090913039128	0.000149968366461096	0.00623283973494953	-1.56773812392499
POFUT2	0.887242906758943	5.40089716576996	12.7089029797754	0.000149977638551915	0.00623283973494953	-1.56781412249937
ITPKB	0.57699575928621	3.23854854631736	12.7085807236549	0.000149993506384532	0.00623283973494953	-1.5679441720661
SELENBP1	-1.22777187489548	2.02702977370911	-12.7079353480929	0.000150025290765409	0.00623283973494953	-1.56820462900776
CNN1	2.42860407732335	1.90317469549041	12.7032674888176	0.000150255426878671	0.00623795464523075	-1.57008883038264
CFAP46	-0.647471294546532	0.600019266578425	-12.6939414329295	0.000150716523849401	0.0062526439445793	-1.57385530054833
CHRNA1	1.70419272171101	1.90026114677382	12.6855522360127	0.00015113278780471	0.00626196561327422	-1.57724564916414
HIPK1	-0.427495753937768	3.65241179256263	-12.6850836456797	0.000151156080460418	0.00626196561327422	-1.57743508453679
CITED4	0.817435786604697	3.07556176979211	12.6777006129038	0.000151523658939624	0.0062727351081483	-1.58042067379228
SIRPB2	0.810508812736579	3.33311079897473	12.6727366627765	0.000151771416613229	0.00627491222196193	-1.58242894904636
NDC1	-1.61359033944712	3.42156642438065	-12.6723335920385	0.000151791556288881	0.00627491222196193	-1.58259205293107
B3GNT9	0.702343461005311	1.79856873688817	12.6701448667088	0.000151900974660733	0.00627498512475181	-1.58347781365848
KIFC1	-1.83720274991651	4.19557453557324	-12.6589263066763	0.000152463335549139	0.00629375559666302	-1.58802016007008
NES	-0.420326048242323	6.56425786615627	-12.6530685079401	0.000152757990735257	0.00630145630854684	-1.59039347468328
DTL	-1.70504903180529	3.73382168797698	-12.6499023955709	0.000152917541900389	0.00630357686159113	-1.59167667373528
SCARA3	0.64546027279861	5.67640853966451	12.64249934639	0.00015329140695052	0.00631403725884543	-1.59467825701172
EHD3	0.516838510559876	1.22508828959073	12.6405912887187	0.000153387948780626	0.00631403725884543	-1.59545215349234
SNRNP70	-0.408347754386913	7.35165172722326	-12.6375235542748	0.00015354332341531	0.00631597264307099	-1.596696639977
DLG1	0.859290313027034	6.73228816073256	12.6353210812819	0.000153654993607815	0.00631610879225129	-1.59759029287912
CSNK2A1	-0.328230144167791	5.0635005349553	-12.6264501426682	0.000154105781693363	0.006329320469593	-1.60119117012651
STMN3	1.59655717874604	3.19802305050447	12.6247262036048	0.000154193574437655	0.006329320469593	-1.60189122705174
HACD4	0.650814613969971	0.740698821800695	12.6096373125611	0.000154964616276295	0.00634942941411025	-1.6080223923976
CDK2	-0.958601464527818	5.48851669849018	-12.6089839014659	0.000154998112500067	0.00634942941411025	-1.6082880541719
HOXD1	1.14323830651358	2.44173143122744	12.6087469758188	0.000155010260367123	0.00634942941411025	-1.60838438586056
NOB1	-0.515817205395516	5.10477637727598	-12.5999191759822	0.000155463722707736	0.00636353193060992	-1.61197490784692
PIK3IP1	2.13777211050814	3.51925603493257	12.5872315647686	0.000156118313737786	0.00638539210562737	-1.61713950514468
MRPL22	-0.471738592865374	5.95527860156629	-12.5853268881293	0.000156216873844095	0.00638539210562737	-1.61791524544678
HLA-B	1.58889240189671	7.35394027822288	12.5788410345608	0.000156553067421664	0.00639464975043724	-1.6205576508971
ITM2A	-2.25743676426737	1.19465380666915	-12.5611305352702	0.000157475629876856	0.00642782879150014	-1.62777967753608
PKIA-AS1	-0.509479835450686	0.254739917725343	-12.5550377487415	0.000157794555044011	0.00643378262363114	-1.63026643825175
SSBP1	-0.254050631525952	7.332888673128	-12.5541278520595	0.000157842251437561	0.00643378262363114	-1.63063790919688
PHLDA3	0.751835510623641	6.08709485476779	12.5499486243928	0.000158061552524746	0.00643821926873684	-1.63234443243928
TIAM1	1.36169573042511	0.954145089189065	12.541250878377	0.000158519160753822	0.0064523497500131	-1.63589774994752
PIK3CG	-1.09478341721313	1.47009729961208	-12.5387047775348	0.000158653424945064	0.00645330832742352	-1.63693835826196
ZNF876P	-0.753255080843325	0.712921870886891	-12.5306491634259	0.000159079145493915	0.00646611243552951	-1.64023206025959
SCFD2	-0.530558881203002	3.63008049821758	-12.5267597612008	0.000159285194009999	0.00646997588045634	-1.64182303968315
TRAM1L1	-0.521528745439999	0.342836515459605	-12.5132001701324	0.000160006109503522	0.00649473266764714	-1.64737331961748
CENPA	-1.42760445671832	3.51385929633721	-12.5102795317589	0.000160161914114739	0.00649653281135695	-1.64856955559018
MAST4	0.609544092385813	4.47996352961552	12.5076399827402	0.000160302884163793	0.00649772914613295	-1.64965089045522
ZNF467	0.801061051991418	1.03582645668112	12.5030980617109	0.000160545811130213	0.00650305367557878	-1.65151206943226
RRP7A	-0.836180081831082	5.50252240713064	-12.4991680462548	0.000160756375270566	0.00650706083456301	-1.65312301978662
AC027277.1	-1.66239544492202	1.38029552372902	-12.4948697819447	0.000160987058408959	0.00651187623909883	-1.6548854680994
RILPL1	0.925594603847257	3.65710470130938	12.4914151397889	0.000161172760260432	0.00651397016931285	-1.65630241614526
ZCCHC2	-1.14062209567678	3.23142288639047	-12.4897505238106	0.000161262334516855	0.00651397016931285	-1.65698530367401
ADRA1D	1.07456892051503	0.96196069950442	12.486759395195	0.000161423443245369	0.00651596236834215	-1.6582125927284
P2RY2	-0.850112022343733	1.7824380558176	-12.4817389604054	0.000161694299793973	0.00652237878642983	-1.66027315163599
FLNB	0.543653563492512	8.29096339751527	12.477957247132	0.000161898695252345	0.00652610729520656	-1.66182581494344
SLC26A2	0.454477386975367	3.13636903025428	12.4753262291847	0.000162041084849014	0.00652733293274316	-1.66290629849753
SF3B3	-0.478419626033796	7.74162500503755	-12.4729875041771	0.000162167784919968	0.00652792530898834	-1.66386692687216
SLC9A1	0.453571873311002	5.52856515705795	12.4645106255987	0.000162628040265259	0.00654193458314797	-1.66735022396465
PRPS2	-1.47507784372897	3.92695115024491	-12.4553587275939	0.000163126749873822	0.00655215663536062	-1.67111341684817
ZNF469	0.414681495809504	1.77433115828614	12.4553077275685	0.000163129534254254	0.00655215663536062	-1.67113439501513
SLC25A19	-1.00952170118724	3.64384840655561	-12.4536625776407	0.000163219383656046	0.00655215663536062	-1.6718111486896
ZBTB47	0.746228822229101	3.1537329949868	12.4511747587986	0.000163355370755211	0.00655310244361993	-1.67283470587391
CBLN2	1.52631367800758	1.76165858949985	12.4458849900719	0.000163644978867792	0.0065602053151622	-1.67501170597719
XPO6	-0.520346040495556	6.98857458591002	-12.4425658848174	0.000163827017903954	0.00656298915435441	-1.67637812831835
CKAP2	-1.11855375171604	4.46049718396432	-12.435017240087	0.000164241957095633	0.00657509285383946	-1.67948706916227
RNF7	0.456574916205759	6.27914801889546	12.4286725332894	0.000164591716905267	0.00658260429991065	-1.68210154506793
BMP6	0.413872305161285	6.7618656704128	12.427518126213	0.000164655453425572	0.00658260429991065	-1.68257737969773
CAV1	-0.234717357970575	9.38495685683191	-12.4233758041758	0.000164884407013822	0.00658723942153643	-1.68428514632009
DDX3X	-0.524995764814913	6.95432744507682	-12.4151940073316	0.00016533778048627	0.00660082777327649	-1.68765986235706
CRYAB	2.51819716868668	1.77504814376931	12.4108256128786	0.000165580471390977	0.00660599213992969	-1.68946254005023
SEMA3G	2.26729240284205	2.30506804631542	12.4057390229252	0.000165863614415799	0.00661276221413686	-1.6915623476757
CLN6	-0.802574192869986	4.8561780982325	-12.4006679191175	0.000166146488019423	0.00661951229916345	-1.69365657351542
AC009533.1	-0.629463591790348	0.608240784098207	-12.3898699483737	0.000166750792759418	0.00663510533263498	-1.69811853818641
CELF1	-0.734547873346966	4.63945620402776	-12.389607187694	0.000166765531709962	0.00663510533263498	-1.69822716266316
TRIM59	-1.16495953055284	3.60134377068921	-12.3845529201844	0.000167049350982407	0.00664186396320773	-1.70031700595513
NEK2	-1.56949284927756	2.91278253224435	-12.3808169860737	0.000167259521720153	0.00664568711794431	-1.70186226219463
SUGT1	-0.384575837125501	5.74014076570861	-12.3719489657622	0.000167759708659961	0.00665997741246895	-1.70553201771055
AC025164.2	0.800061822611926	2.84523461107949	12.365167961518	0.00016814342146849	0.00665997741246895	-1.70833980538746
APMAP	0.393690270432394	6.42727309544131	12.3640279709345	0.000168208035336402	0.00665997741246895	-1.70881198046509
ANXA9	0.298238470754261	0.499680354128201	12.3611366438035	0.000168372050637163	0.00665997741246895	-1.71000972996702
HMGN3	-0.51858355851917	5.34119067069042	-12.3609905864951	0.000168380341193148	0.00665997741246895	-1.71007024210861
CRMP1	0.920785718261983	2.34709439350849	12.3606423832247	0.000168400108052811	0.00665997741246895	-1.71021450687886
AC093323.1	-0.375502545559248	3.2411573964139	-12.3603096286597	0.000168419000582954	0.00665997741246895	-1.71035237465795
KIAA1522	0.67423554839397	3.15193089546285	12.3569722748615	0.000168608626909964	0.00666295569174779	-1.71173531038294
CNTRL	-0.609478489819444	2.50690322766487	-12.3453693288935	0.000169269944289933	0.00668455725797535	-1.71654610027798
RIF1	-0.689568465762308	3.09421410285533	-12.3406946354661	0.000169537282150195	0.00669058165333146	-1.7184855206894
NSD1	-0.522142243551782	3.66950111255836	-12.3315644180445	0.000170060922093177	0.00670334117478597	-1.72227543759401
LURAP1L	0.944460633592394	1.55061833477157	12.3310477768222	0.000170090612090112	0.00670334117478597	-1.7224899726203
RRP9	-0.949035731614442	4.13112046640269	-12.3264638621092	0.000170354316685104	0.00670919757496035	-1.72439381338929
PLEKHO2	0.69575301156071	4.0683773791736	12.3191236556393	0.00017077763328201	0.00672123097460556	-1.72744382156836
RIOX2	-0.430145453379436	4.11475599765232	-12.3171706936888	0.000170890480105089	0.00672123097460556	-1.72825560720034
TMEM134	0.766531661391871	5.54169910433949	12.3150929026353	0.00017101064048772	0.00672142158647891	-1.72911941403265
USP3-AS1	-0.567585617615922	3.26051340130386	-12.3126227403942	0.000171153627156139	0.00672250850382548	-1.73014652190697
PRR29	-0.777489415820303	4.67581397718737	-12.3026696816039	0.000171731256212278	0.00674065418323316	-1.73428703663169
SRSF5	-0.186238684497419	7.79273049311587	-12.2947795481114	0.000172190865912879	0.00675414615903762	-1.73757161642032
DAZAP1	-0.846426709491137	6.65240566144394	-12.285891623796	0.000172710410120063	0.00676996932419519	-1.74127395325827
IVNS1ABP	-0.63191989416413	4.99535561723744	-12.2829537988477	0.000172882564397467	0.00677216324838679	-1.7424982847344
RCN3	-1.75552037941008	6.15983225654174	-12.2721785770809	0.000173515792092521	0.00679240328374002	-1.74699120286159
PLPPR3	0.810531830938587	0.990110503604102	12.2553630070349	0.000174509698653194	0.00682437200307864	-1.75401020448218
GLS	-0.695621654119532	5.83778960720753	-12.2544036807394	0.000174566611593986	0.00682437200307864	-1.75441091205301
HLA-E	0.877884387600594	7.18928019809935	12.2520736326974	0.00017470493891344	0.00682520206393205	-1.75538428921637
SMC4	-1.62247692531171	5.68530137535986	-12.2372366557762	0.000175588928615043	0.00685514231152956	-1.76158653959475
KANK3	1.42369457845538	4.37553431187747	12.2307675362917	0.00017597608037414	0.00686550126748134	-1.76429302779625
VEGFB	0.69964131561587	5.80997671345399	12.2288700487381	0.000176089836585311	0.00686550126748134	-1.76508713696168
ALKBH8	-0.779494052423189	2.32424886507958	-12.2203461728262	0.000176601967366879	0.006877333053906	-1.76865586325464
PCDHA4	0.697142425933571	0.401782777004898	12.2198924052672	0.000176629281871007	0.006877333053906	-1.7688459099041
CHTOP	-0.481358576760436	5.29680470211258	-12.2138529352941	0.000176993322187419	0.00688690705184265	-1.7713759919837
CCT3	-0.432710331907499	8.12543826052647	-12.2089217949372	0.000177291239835163	0.00689134238399201	-1.77344264406367
AC007362.1	1.05728245401015	5.3563588720248	12.2080533958446	0.000177343768459855	0.00689134238399201	-1.77380667373159
PCDHGA7	1.03803824602322	1.28321621904659	12.2037499093098	0.000177604364639996	0.00689283843350756	-1.77561104026389
GYPE	-0.133663808540846	0.066831904270423	-12.2035121149067	0.000177618777915323	0.00689283843350756	-1.77571076025946
EEF1E1	-1.03717589929983	5.1593920312059	-12.1978200711016	0.000177964215419609	0.00690034433137806	-1.77809828854577
WFS1	0.777971015730087	5.1889806097914	12.1964257157288	0.000178048961611182	0.00690034433137806	-1.77868331147724
SIRT2	0.420373873882052	5.17106725386392	12.1922676859486	0.00017830197314551	0.00690112126317558	-1.78042825098851
AC005841.1	-0.78013025325936	6.35692749500904	-12.1922048077164	0.000178305802606753	0.00690112126317558	-1.78045464248931
GPX8	0.636893039868664	6.75985742159622	12.17520583126	0.000179344805807514	0.00693308209930199	-1.7875942387329
C12orf29	-0.508570064535306	3.84007768848172	-12.1729647613184	0.000179482337869027	0.00693308209930199	-1.78853619371149
FZD1	0.599548760756881	1.59628492117346	12.1728657406989	0.000179488417647658	0.00693308209930199	-1.78857781732549
SLFN13	-1.01843589241978	1.63286690545855	-12.1688496535917	0.000179735215279223	0.00693801736966581	-1.79026626104275
ITGB3BP	-1.15086602498569	3.31792009619443	-12.1642881232264	0.000180016037655525	0.00694425863856072	-1.79218465832605
NAB2	0.660217282365315	3.3131191621018	12.1614104195043	0.000180193475678378	0.00694650615763313	-1.79339525486648
IGIP	0.572815493714709	1.2419313934154	12.1520325486065	0.000180773204706515	0.00696424888032608	-1.79734222855623
PRKCZ	-0.406193018385467	0.342205938794718	-12.148806635027	0.000180973156585467	0.00696734699541195	-1.79870062105781
SRPX2	0.750831147610853	6.89808910227067	12.1425261909813	0.000181363217721817	0.00697721206838007	-1.80134621572829
SGO2	-1.11359102728082	2.63298855253486	-12.1404417628807	0.000181492904123629	0.00697721206838007	-1.80222455248365
CFI	-0.847413286527765	2.39642735862919	-12.1389063771238	0.000181588503769774	0.00697721206838007	-1.80287162470473
GATA3	-1.29233045873981	3.27084262669357	-12.1277734202764	0.000182283543231869	0.00699930379967009	-1.80756580467201
SLC37A2	0.9666124131812	2.05572429112876	12.1244193780282	0.000182493579319065	0.0070027555966752	-1.80898082436582
DENR	-0.385155355153312	5.62106942545106	-12.120301936254	0.000182751827632252	0.00700805166383467	-1.81071841597334
IL12RB2	-0.267525717561734	0.146199138028672	-12.1182998789707	0.000182877560076247	0.00700826247319151	-1.8115635006001
SLC29A2	-0.944249686058488	0.664591243897158	-12.1147322369536	0.000183101877374872	0.00701224850750758	-1.81306975788163
RRBP1	0.312743191739302	7.0144165382344	12.0977807717117	0.000184172340830299	0.00704861287085782	-1.82023238498012
SNRPG	-0.432242861335551	7.57286389745945	-12.0914175072221	0.000184576157213567	0.00705943244859868	-1.82292354662018
PRMT3	-0.969972202588551	3.18903554785961	-12.083745656815	0.000185064464859332	0.00706829315184338	-1.82616991456937
EFNA1	0.828889945564576	4.85329971927742	12.0822681830066	0.000185158687197146	0.00706829315184338	-1.82679533560104
COL4A2	1.56286684870649	8.60974826515725	12.0815261549426	0.000185206030488433	0.00706829315184338	-1.82710946649571
ANXA6	0.706862779502694	8.0274679689545	12.0801653909035	0.000185292889377173	0.00706829315184338	-1.8276855809853
CLEC4GP1	-1.25657414645997	0.720419277061049	-12.0713830958555	0.000185854677435658	0.00708208558588224	-1.83140526486975
GALNT11	0.563622104879423	4.57100550649586	12.0700334924117	0.00018594119463577	0.00708208558588224	-1.83197710688963
EMC10	0.554199991271059	8.10728608393845	12.0688210983857	0.000186018958138651	0.00708208558588224	-1.83249086317791
SLC7A1	-0.878251525924186	4.36451913758405	-12.0657883457568	0.000186213655348547	0.00708487045884862	-1.83377621613023
SLC38A2	0.525795853909211	7.65126362057353	12.0595244676478	0.000186616578250671	0.00709409278174371	-1.83643196211814
RRS1	-0.865674481086171	4.82405947867221	-12.0549031512125	0.00018691453053764	0.00709409278174371	-1.8383921323639
SNHG4	-1.38569964041379	3.30519529780376	-12.0548566143457	0.000186917533902338	0.00709409278174371	-1.83841187497146
CDH11	-0.92281143890078	5.18160087508638	-12.0544639358086	0.000186942878684435	0.00709409278174371	-1.83857846614961
KRTAP5-2	0.645926894989135	0.430994264846772	12.0410499618726	0.000187811202850778	0.00712240689119462	-1.8442723282869
TCF7L1	0.48085515478824	3.22887059250663	12.0351591862671	0.000188194095044226	0.00713228700386074	-1.84677469054628
EXOSC6	-0.402884058940622	3.12482162638502	-12.0310892556963	0.000188459195212268	0.00713769302828635	-1.84850424465601
MLF1	0.891629687663613	2.33948936246321	12.0228777333679	0.000188995461553252	0.00715335549546491	-1.85199548593435
MAP4K4	-0.261337476506479	6.79951871193378	-12.016511546725	0.000189412506106867	0.00716448809601366	-1.85470370487704
EXT2	0.731663083758725	6.22348310309945	12.0135397565596	0.000189607573159473	0.00716605329088574	-1.85596838767833
ARL6IP1	-0.546586645371408	7.00989237522762	-12.0121364625301	0.000189699770584626	0.00716605329088574	-1.85656567967605
RFLNA	-1.54058535521842	3.59485660283898	-12.0085980621203	0.000189932490711544	0.00717019755090315	-1.85807204120554
MELK	-1.71874412090765	4.21571581017111	-12.0045623727664	0.000190198345836309	0.00717558652563544	-1.85979061853702
DHRS3	0.685230195070634	3.26602651403824	12.0007183012442	0.000190452003255473	0.0071805086453784	-1.86142810292315
DSEL	0.459588546214751	1.10397048353831	11.9934233363353	0.000190934517472679	0.00719081623109204	-1.86453694687052
ICOSLG	0.22562628075256	0.891847344572422	11.9928556342636	0.000190972130210858	0.00719081623109204	-1.86477895521667
GMPS	-0.832514451841374	4.94833289171423	-11.9827923667904	0.000191640379098216	0.00720681850978909	-1.86907066514079
ABCE1	-0.681667506118596	6.3316981728164	-11.98273197095	0.000191644398335388	0.00720681850978909	-1.86909643257738
RBM8A	-0.364357482115273	7.06848561688085	-11.9764507711837	0.000192062967265575	0.00721790215085482	-1.87177692830245
AL049747.1	-0.0770047676316201	0.13758557239453	-11.9691540707839	0.000192550618799604	0.00722615791868032	-1.87489245181072
KIF22	-1.61353160208183	4.72692632976532	-11.9679250970306	0.000192632902941104	0.00722615791868032	-1.8754173714839
VIM	0.40162817614882	11.9151445060031	11.9676016346413	0.000192654567074342	0.00722615791868032	-1.87555553728947
VEPH1	-0.436708131914104	6.41546410227563	-11.9593951956398	0.000193205202183409	0.00724215101277592	-1.87906206604763
MTA2	-0.391759012278128	5.93246239869127	-11.9548315748478	0.000193512248408131	0.00724814621378134	-1.8810130363253
TACSTD2	0.958302768296861	4.50454954268536	11.9533235419847	0.000193613842555201	0.00724814621378134	-1.8816578820233
INO80C	-0.545110694114992	5.87070178133549	-11.9510322925278	0.000193768326409225	0.007249273562093	-1.88263778348234
GABARAP	0.852176922753667	8.49774460479373	11.9480988343248	0.00019396633130338	0.00725202663182258	-1.88389259753677
GGH	0.425910124565714	6.44697760195687	11.9328898737245	0.000194996912772389	0.00728556485224711	-1.89040302882449
TP53INP1	0.873088752251685	3.65224461670775	11.9300070759611	0.00019519301317632	0.00728556485224711	-1.89163793624002
RRAS	0.92223422985255	7.50697370240035	11.9293412655784	0.000195238338924135	0.00728556485224711	-1.89192319016042
CENPK	-1.42353267424975	4.10035257691411	-11.925968351247	0.000195468152433822	0.00728942571745927	-1.89336848223857
MIR497HG	0.402282965763816	2.38975116894151	11.9241538668808	0.000195591919813792	0.00728942571745927	-1.89414614714675
TNS3	0.817916770781838	4.72469828720457	11.9199434966487	0.000195879483554523	0.00729547817087926	-1.89595108771379
ADRB1	1.06638535267344	1.3822694393904	11.9103865640071	0.000196534141830282	0.00731518650000221	-1.90005027158234
TNFRSF6B	0.99133141715191	3.31023610120853	11.9075337939356	0.000196730079873355	0.00731780657029873	-1.90127448932937
SELENOW	0.496823146786761	9.10852502746259	11.902804675184	0.000197055420981093	0.00732523365953187	-1.9033045187657
RPUSD3	-0.402515493377801	4.4900323144652	-11.893703421009	0.000197683406757698	0.00734389446341153	-1.90721347663038
LTBP3	1.03442049106015	6.77151457088438	11.8767727390396	0.000198858177357554	0.00738283149160325	-1.91449264594567
FOXS1	0.856562899536383	0.70673506744648	11.8718541512866	0.000199201070550219	0.00739085423311979	-1.91660917255499
TRAF1	0.759044539335922	0.989011369507125	11.8575520630353	0.000200202258019781	0.00742273010970705	-1.92276822377496
RASD1	1.57853881839731	3.58697080375606	11.8559485634763	0.000200314892646328	0.00742273010970705	-1.92345919070585
RPF2	-0.745198719141754	4.13438066462477	-11.8451160183617	0.000201077846126896	0.00744626778592408	-1.92812936804402
CPNE7	2.04213867522348	4.04250421676867	11.8409786884085	0.000201370186809322	0.00745235901507415	-1.92991413387414
EIF2S1	-0.60342743207529	7.10274507515649	-11.8375097617821	0.000201615701139916	0.00745671065231181	-1.93141101553155
HJURP	-1.95146821753014	4.47856679052067	-11.8275716483698	0.000202321112907927	0.00747790978773351	-1.93570171196246
MGAT4B	0.927300852302452	8.32552220420237	11.825098405797	0.000202497135753464	0.00747790978773351	-1.93677004070912
OSBP2	0.87545080802442	2.03260572357024	11.8240225513343	0.000202573763979399	0.00747790978773351	-1.93723482671893
HEG1	0.478146526627224	5.46371162772558	11.8182128444492	0.000202988179170924	0.00748461859121215	-1.93974539907652
RYBP	0.295857121983241	1.87920687240336	11.8168865692491	0.000203082930371149	0.00748461859121215	-1.94031869059273
PNPT1	-1.0291136577614	5.39976790967576	-11.816077957228	0.000203140725557535	0.00748461859121215	-1.94066824837
SPICE1	-0.691254811840979	3.04689110010219	-11.807749624334	0.000203737166891614	0.00749637148731945	-1.94426984331378
RBBP8	-1.25914920480698	2.81283639710096	-11.8073289241652	0.000203767352771659	0.00749637148731945	-1.94445183887917
AC025431.1	-1.47209560893915	1.08008901936526	-11.8046493630005	0.000203959744381025	0.00749637148731945	-1.94561116450849
NFE2L1	0.515006274050542	8.21873818736095	11.8044488699077	0.000203974148690788	0.00749637148731945	-1.94569791880898
PHYH	0.555309165537094	2.80874237011907	11.7981565153569	0.000204426855023371	0.00750827506339147	-1.94842135474082
TRIL	0.496923903834692	0.55259934794266	11.7877969219565	0.000205174872964937	0.00753044275638733	-1.95290813729294
SFT2D3	0.143033193380948	2.29633333316581	11.7861579197115	0.000205293525550869	0.00753044275638733	-1.95361833570529
HSP90AA1	-0.7511097490709	8.33698134486073	-11.7839248064838	0.000205455323420729	0.00753044275638733	-1.95458611871257
ACSS1	0.377380404602793	1.79086924926804	11.782657881056	0.000205547186820825	0.00753044275638733	-1.9551352535039
VGLL4	0.396689709730919	4.43749516951537	11.780099256497	0.000205732863840916	0.00753113709008624	-1.95624443031849
FAM214A	0.405867545355161	3.68197139358625	11.7788368662979	0.000205824550242029	0.00753113709008624	-1.9567917663926
KCNMA1	2.63017749589308	2.75681132987865	11.7769359279586	0.000205962708615158	0.00753146446659996	-1.95761606266447
VASH1-AS1	1.30499982081485	4.47417238079341	11.7748943392642	0.000206111216228287	0.00753216963731311	-1.9585014879568
LSG1	-0.692398255196537	4.559767805985	-11.7690377048897	0.000206537965394822	0.00754303566850462	-1.96104227800681
NAP1L4	-0.213396503164887	7.13916455590319	-11.765233458516	0.000206815746986071	0.00754727529560947	-1.96269331542266
ZNF121	-0.442791777826101	2.29781827297772	-11.7639028225859	0.000206913016785341	0.00754727529560947	-1.96327092799608
EEF1B2	-0.330162820369265	8.80229372695062	-11.7579365280726	0.000207349845878886	0.00755835476111228	-1.96586157805755
IPO7	-0.959141310694016	6.12879886486439	-11.7551630662502	0.000207553293773174	0.00755835476111228	-1.96706627555763
CYB5R3	0.51308514208275	7.79689087560093	11.754448037801	0.000207605784596156	0.00755835476111228	-1.96737690293155
DSN1	-1.19254899409625	3.45634700732816	-11.746458381776	0.000208193422423237	0.00757501760686995	-1.97084903085145
NMT2	0.801918294153146	6.45233834477803	11.738753398218	0.000208762059243809	0.00758932105474006	-1.9741995501233
MGST1	-0.715020206338025	8.0655391875675	-11.7376053586815	0.000208846949145674	0.00758932105474006	-1.97469895315005
FABP5	0.44829316105688	6.78974282321712	11.7320994612208	0.00020925466357087	0.00759939927116439	-1.97709468486271
TRAK1	0.571696689888767	4.68436801611134	11.7195372705431	0.000210188566523454	0.00762856236956358	-1.9825647169317
VCAN	3.52031647525648	4.30812061301786	11.7129029430968	0.000210683844161134	0.00764177965679166	-1.98545576715809
CENPM	-1.6318269714602	4.00969902994017	-11.7031924494658	0.000211411356869989	0.00766207898510956	-1.98969009864042
AL596244.1	0.599168307047008	1.7653966051788	11.7011016101056	0.000211568406660586	0.00766207898510956	-1.99060225635043
CTNNAL1	-0.548149762036186	4.64723650778117	-11.7001776653413	0.000211637852834655	0.00766207898510956	-1.99100538888364
ZNF507	-0.569537696216056	2.37579206747138	-11.6958550996437	0.000211963120695949	0.00766555731164746	-1.9928917939364
C15orf54	0.705954777907711	3.92439806845699	11.6945822349607	0.000212059019250354	0.00766555731164746	-1.99344740795134
BCS1L	-0.632367937306326	5.59965477585915	-11.6936609260947	0.00021212846458426	0.00766555731164746	-1.99384960093317
ORC6	-1.22260138920605	3.77998390474402	-11.6903891333883	0.000212375307791674	0.00766972239192139	-1.99527812705618
MGST2	1.00894181381731	5.63341880002196	11.6841590137886	0.000212846320915203	0.00768197297430671	-1.99799935324415
CTSL	0.418756276989924	6.59173041003284	11.6790326418673	0.000213234850524498	0.00769123327188859	-2.00023950096705
ARMCX1	0.447864945324218	3.86380362578424	11.6748280278502	0.000213554170249237	0.00769798730704238	-2.00207754396552
RSL1D1	-0.744433125404894	6.64316459735411	-11.6683604001891	0.000214046502255274	0.00771096571288961	-2.00490607556339
HLA-G	1.01286724814545	1.77464797530336	11.6656357443132	0.000214254327236712	0.00771368513031098	-2.00609810879022
GLRX2	-0.373676982039835	4.42201512574625	-11.6583119365736	0.000214814185492905	0.00772715952120754	-2.00930356141791
PRTG	-1.10597542452011	1.56067282955961	-11.6556923840258	0.000215014869765424	0.00772715952120754	-2.01045053515715
MEGF6	1.3592127996079	4.55751332502415	11.6534648566107	0.000215185702147883	0.00772715952120754	-2.01142605078713
AC010336.1	-0.386053633557879	0.43250387652372	-11.6494399561927	0.000215494800736262	0.00772715952120754	-2.01318914591575
FHL2	0.24956801145463	7.47209668284629	11.6493333366228	0.000215502996167123	0.00772715952120754	-2.01323585806517
SELE	1.24975381111506	0.961380052651021	11.648825115079	0.000215542066439129	0.00772715952120754	-2.01345852552783
WDR76	-1.37210298193614	3.3114231919011	-11.6485290922713	0.000215564827634005	0.00772715952120754	-2.01358822641379
GABARAPL2	0.473012064288856	5.6921376206685	11.6469130250383	0.000215689139119625	0.00772715952120754	-2.01429635262757
FAM124A	-0.772599329194922	1.92224175456363	-11.6378049380358	0.000216391402480504	0.00774755655269266	-2.01828904858522
AC100793.3	1.82318434847967	3.2903074676309	11.6333445913203	0.000216736334265245	0.00775514269591934	-2.02024539336988
CYP51A1	-0.598462569384146	4.82572476745692	-11.629120124804	0.000217063647690252	0.00775960450413492	-2.02209892872126
MTHFD2	-0.967476790361169	5.39245955336487	-11.6282997526873	0.000217127280851017	0.00775960450413492	-2.02245895013664
AL136988.1	0.69946896786935	5.98708639182975	11.6170183698091	0.000218004663534341	0.00778618616917258	-2.02741222068082
SEC24A	-0.179581088992903	3.41961041116861	-11.6079542847857	0.000218712757990013	0.00780669273589828	-2.03139522431199
ISCU	0.365865472121081	6.51705904804431	11.6043343046549	0.000218996343361733	0.00781203112721461	-2.03298675723351
HNRNPDL	-0.654329490347573	7.11579936082643	-11.602272947415	0.00021915802970985	0.00781301726955823	-2.0338932461445
CRIP2	0.734752389018436	8.93734859837885	11.5949630371749	0.000219732579187382	0.00782481426247684	-2.03710902329517
AC010737.1	-1.11012939345397	2.96694565771056	-11.5946474224947	0.000219757427732545	0.00782481426247684	-2.03724791141868
SDHAF3	-0.910983353145261	3.29449547910567	-11.5730807296703	0.000221463593852243	0.00788075089039044	-2.04674687869193
ANKRD36B	-0.69150263615961	1.01868589974586	-11.5659247442473	0.000222033304497361	0.00789251090055257	-2.04990237577512
TM2D1	0.891463009613717	5.60344465123084	11.5655287598625	0.000222064882598583	0.00789251090055257	-2.05007704219122
DCLRE1B	-0.851474429381924	2.28362860548935	-11.5637424473144	0.000222207402154652	0.00789276359341277	-2.05086504405696
STEAP1B	-0.868579724253199	4.59271331727126	-11.5525162683469	0.000223105650377435	0.00791672811995409	-2.05581990081411
NDRG1	0.83017702972905	5.4556250877812	11.5519170088424	0.000223153724627446	0.00791672811995409	-2.05608452073779
PEAK1	0.405003558361513	4.5836947649718	11.5458771406591	0.000223638970590308	0.0079236440810458	-2.05875231401464
FAM124B	0.395003234395885	4.17416609844957	11.5452056401884	0.000223692999285155	0.0079236440810458	-2.05904899480429
SV2A	-0.442521219843933	0.268880475712689	-11.5444168227763	0.000223756487740211	0.0079236440810458	-2.0593975289723
AC025162.1	-0.944209340343254	4.05247202200805	-11.5403074289416	0.000224087593044134	0.00793055107671916	-2.06121360103098
SSR1	-0.437763143295885	6.87885998092662	-11.536184434363	0.000224420399184685	0.00793471996002357	-2.06303629343841
WDR36	-0.58840308185785	3.41869922326968	-11.5354759456966	0.000224477649157268	0.00793471996002357	-2.06334956345159
SNPH	0.58909283852753	2.07815064867236	11.5299954191178	0.000224921113940828	0.00793712046874936	-2.06577347911213
USP32P1	1.06559938018458	2.34727419829254	11.5287793241764	0.000225019661864004	0.00793712046874936	-2.06631147750174
TMEM9B	0.666128122284316	5.07478778162012	11.5284852062506	0.000225043504077659	0.00793712046874936	-2.06644160277884
ATP6V0A1	0.61661425220433	4.07627796234119	11.5279087344404	0.000225090243872541	0.00793712046874936	-2.06669665765354
SH3RF3	0.548406040275828	3.02563602303717	11.5198339360751	0.00022574619585762	0.00795280532116792	-2.07027053893895
RIOK1	-0.769037647311559	3.81763320084166	-11.5187074142019	0.000225837894787813	0.00795280532116792	-2.07076932084617
CENPO	-1.52870917757581	3.69810009383271	-11.5174000338122	0.000225944372973066	0.00795280532116792	-2.07134823752275
NDC80	-1.66032994275693	3.578410687747	-11.5140751069816	0.000226215445990507	0.00795297246964154	-2.07282081481025
NIPAL3	0.741988537090905	3.33275976162464	11.5132147674076	0.000226285652376775	0.00795297246964154	-2.07320191566239
FAM214B	0.982870500543522	4.88141250925002	11.5123230211972	0.000226358449889091	0.00795297246964154	-2.07359695676205
AC012640.4	-0.550964025128894	3.99991256242365	-11.501678770201	0.000227229615823424	0.00797522022983939	-2.07831454716903
PCDH12	1.21649884890611	3.2164620028714	11.5001368846014	0.000227356150811108	0.00797522022983939	-2.07899825875568
CELSR1	1.41728977242757	1.9168963880279	11.4995767289258	0.000227402141469823	0.00797522022983939	-2.07924666742176
SHCBP1	-1.86414542224267	4.07179716604358	-11.4874556140152	0.000228400130184245	0.00800540396162312	-2.08462472168808
NBR1	0.359507775857462	4.78294816053084	11.4695913214225	0.000229880807920608	0.00805245945437285	-2.09256068995848
SLC43A3	-0.818665197745148	5.30872312559574	-11.4650581874744	0.000230258409400466	0.00806084214242306	-2.09457631589498
PPP2CA	-0.470055504239839	7.40356341718668	-11.4627079462192	0.000230454479902067	0.00806286358015107	-2.09562162808439
WDHD1	-1.14205656209755	2.9854065137741	-11.4557616884096	0.000231035176088275	0.00807833134003202	-2.09871227611953
ITGA3	1.14019815898156	6.67899320407378	11.4536875621051	0.000231208918090151	0.00807955960290092	-2.09963547244418
AC018755.3	1.00212382202887	1.20544262613429	11.4507155173118	0.000231458155251036	0.00808342297979171	-2.10095860658699
GALNS	1.08023679321556	4.72708162112368	11.4455135311548	0.000231895191133878	0.00809383646755179	-2.10327527026483
PATL1	-0.393242299402661	3.7124090727121	-11.4432694770056	0.000232084034338671	0.00809558000809842	-2.10427494678895
ATG4C	-0.418507821523594	3.22978677024611	-11.4389308105685	0.000232449680693436	0.00810348504082477	-2.10620824780639
PLA2G15	1.18906107425317	4.63403089714588	11.4357943024114	0.000232714454379958	0.00810439057543251	-2.10760629745382
BCAS2	-0.443421993071017	4.98616766090403	-11.4348050924759	0.000232798037045661	0.00810439057543251	-2.10804729689505
SMARCD3	1.05988934059249	3.07174822294474	11.433684356398	0.000232892777481634	0.00810439057543251	-2.10854697516548
IFFO1	0.634262109659252	4.03293976940088	11.423181255095	0.000233782953186419	0.00813051358909904	-2.11323199639581
C9orf16	0.73811399691998	5.9445341863611	11.4195587804811	0.000234090939778057	0.00813282475680953	-2.11484877612841
ZNF682	-1.21653180879813	1.04793789148403	-11.4191178218645	0.000234128464554049	0.00813282475680953	-2.11504561719721
MMP7	0.522410724912107	0.45330207748225	11.4143050842174	0.000234538500473036	0.00814221567336051	-2.11719445517303
FAM210B	-0.472230740845255	4.15086934942632	-11.4115039863343	0.000234777554621154	0.00814566315699869	-2.11844550739957
SLC35B4	-0.358476377365728	3.05046835145226	-11.400349031832	0.000235732525843422	0.00817118559642223	-2.1234304915241
FAM234A	0.868948434723007	6.1936565814527	11.3996381536959	0.000235793545381248	0.00817118559642223	-2.12374832727063
ASRGL1	-1.69850732695473	3.74458306298154	-11.3945869691704	0.000236227682199161	0.00818136609627134	-2.12600726171683
SEMA7A	1.53039665445882	1.36503025163039	11.3881889537737	0.000236778985878312	0.00819558998151725	-2.1288698574444
TFAP4	-1.21774631095895	2.77867551805627	-11.3847351630254	0.00023707724855901	0.00819880293315231	-2.1304157761601
DCAF1	-0.435700192967082	3.22434279342997	-11.3838573099335	0.000237153131781753	0.00819880293315231	-2.13080877370317
TMEM102	0.502196484303708	2.41511876106229	11.3802050954988	0.000237469156237503	0.00820486199097308	-2.13244410287041
PARP1	-1.31624356858832	6.11733274562491	-11.3779102901716	0.000237667989287604	0.00820686715615868	-2.13347188488224
MRPL21	-0.462507775899934	5.60277508869435	-11.3666149590836	0.000238649656675204	0.00823147035222918	-2.13853359246653
TMEM97	-1.93395654963582	4.10535154753269	-11.3664626175837	0.000238662930539173	0.00823147035222918	-2.13860189251073
CCNB2	-1.62761865352026	4.3458696459095	-11.3622831655121	0.00023902744968333	0.00823399726356625	-2.14047602199286
ZDHHC9	0.415259772544501	4.95500619320213	11.3617422498883	0.000239074676660357	0.00823399726356625	-2.14071862390076
HAUS8	-1.4389029867783	3.70826544507877	-11.3607654690077	0.000239159987771371	0.00823399726356625	-2.14115673977698
FAM198B	0.81506471991397	6.17835546406266	11.3550540875169	0.00023965956345193	0.00824632623051128	-2.14371917385724
CNIH3	0.794707893046947	1.58074687283742	11.3511624648815	0.00024000069867653	0.00825172933937128	-2.14546585706974
PLBD2	0.679675226602216	5.06533787709592	11.3500340216219	0.000240099728238637	0.00825172933937128	-2.14597244289679
MMP24OS	0.857209647232253	5.41034347124718	11.329812246378	0.000241882880736409	0.00830811393775123	-2.15505849370529
CYB5D2	1.18614384828117	3.7207287857167	11.3180156679468	0.000242930613031332	0.00833918702730878	-2.16036594543587
HRH1	0.530587268755148	3.54314135663911	11.3134276207872	0.000243339612746077	0.00834831038713557	-2.16243157257804
CYB5B	-0.524230488657669	6.50873117346158	-11.3018961094505	0.000244371324488926	0.0083787739775356	-2.16762674337885
LY96	0.870200440936676	4.12121677047767	11.2963501805691	0.000244869425415822	0.00838682853897739	-2.17012705872202
P3H4	0.996455984019341	5.54395072427431	11.2960767884162	0.000244894012032314	0.00838682853897739	-2.17025034398265
AL157871.4	0.830881351047956	4.7363815568891	11.2843913439709	0.000245947743474693	0.00841796950772339	-2.17552246622007
POP1	-1.30220022567492	3.29532064010403	-11.280252176682	0.000246322326506717	0.00842584258651615	-2.17739115921933
TTF2	-1.19399825794506	4.28040172516542	-11.2785167093363	0.000246479589857958	0.00842627702852825	-2.17817485441332
NAA50	-1.00686415970551	6.71371483727438	-11.2769102686869	0.000246625271056637	0.0084263152399468	-2.17890038478424
DNAJA1	-0.264816368054412	7.28416232626726	-11.2744401526078	0.000246849481610671	0.00842903490575441	-2.18001617279116
TRA2B	-0.767634130184702	7.66419810963936	-11.2715406641949	0.000247112985398256	0.00843309232605008	-2.18132620635234
SEL1L3	0.643134674313483	6.20974906101062	11.2608625981083	0.000248086384859654	0.00846135705131628	-2.18615344002113
TBC1D22B	0.417403807627416	3.00328845603782	11.2582133329607	0.000248328617229359	0.00846466575500869	-2.18735175608543
GTF3C4	-0.511311711662619	2.78446983746353	-11.2531075848438	0.000248796274923926	0.00847565007175091	-2.1896619328349
RNASEH1	-0.675073843353732	4.14317250379907	-11.2359893243644	0.000250372122396627	0.00852119223993115	-2.19741451829397
PCDHB16	0.518152776287673	0.353323833776043	11.2354116656873	0.000250425513090208	0.00852119223993115	-2.19767632317583
DNASE2	1.28255339794547	4.83309870980197	11.225714763788	0.000251323849739996	0.00854362435958148	-2.20207300579179
GEMIN5	-0.872177042187509	3.25777566822562	-11.2251325507027	0.00025137791272101	0.00854362435958148	-2.20233710059894
ST6GALNAC3	-0.891849773563439	3.5670900281581	-11.2227164906002	0.000251602415203073	0.00854627131547595	-2.20343317452417
IGFBP4	0.812062530371498	7.82578533806293	11.2201309317035	0.000251842940437787	0.0085494591218624	-2.20460638787261
LAMTOR5	0.333288820399307	7.00715396420284	11.214804489457	0.000252339330738063	0.0085613241618511	-2.20702409060836
STS	0.430626732699974	1.6162861820887	11.2111661301468	0.000252679093210031	0.0085678644473684	-2.20867617973012
RGL4	0.465386784626197	1.51173494937512	11.2081721382282	0.000252959103835122	0.00857237223508231	-2.21003605335462
C1orf109	-0.540277651433245	3.96126610926393	-11.2043460458454	0.000253317490755924	0.00857266897620192	-2.21177436184841
FLNA	0.555211647847662	9.91393403001863	11.2035791310702	0.000253389402023007	0.00857266897620192	-2.21212286095785
AAMDC	0.431009319036763	5.67935046619903	11.2029409077824	0.000253449265390927	0.00857266897620192	-2.21241289746209
DAD1	0.472921693223539	8.16792710765817	11.2018017544276	0.000253556157613439	0.00857266897620192	-2.21293061681487
RPL7L1	-0.422450292415664	5.28033189374121	-11.1937522107749	0.000254313064571026	0.00859019029444234	-2.21659035431828
AC079328.2	1.42442508672233	6.63610911681429	11.1931570283477	0.000254369140272569	0.00859019029444234	-2.21686105254823
RRP36	-0.428331259871643	5.90697012658265	-11.1850905791203	0.000255130628070352	0.00861091722580468	-2.2205311259452
TNPO3	-0.311848053831674	4.43197763634176	-11.1830004038593	0.000255328400931781	0.00861260522772666	-2.22148251733021
RTKN2	-0.902126825747257	0.648050670346581	-11.1676085915255	0.000256790589639057	0.00865245465575353	-2.22849357462254
RNPS1	-0.453415544233187	7.01843568662487	-11.1674400320773	0.000256806659251537	0.00865245465575353	-2.2285704043519
TIMM8A	-1.02001846081831	2.82020211981982	-11.1619936936023	0.000257326550970278	0.00866006848599049	-2.2310534392283
RPL39L	-1.16229865157047	3.83906394148222	-11.1600893098235	0.000257508642816106	0.00866006848599049	-2.23192193198662
NUDCD2	-0.869055548781507	5.38323369433015	-11.1593885819257	0.00025757568427108	0.00866006848599049	-2.23224153323897
HMGN1	-0.516786976872148	8.4629434944785	-11.1588530580474	0.00025762693444118	0.00866006848599049	-2.23248579774796
AL161891.1	-0.376405457480188	0.301702461020691	-11.1541679974075	0.000258075833759205	0.00867015803928332	-2.23462322642679
COX7B	0.174617488528549	6.81068763433192	11.1526128853169	0.000258225049160912	0.00867017377044425	-2.23533288841806
ATAD3B	-1.09790554891539	4.16748932665778	-11.1488331771024	0.000258588159834297	0.00867736710444531	-2.23705811096528
OTUD6B	-0.641195563833909	3.443344044171	-11.1397612260919	0.000259462249429969	0.00870168906488725	-2.24120117190504
TOP2A	-1.56399987226464	4.97164583618786	-11.1329836937788	0.000260117638314228	0.00871456282204201	-2.24429845325677
10-Mar	0.0239325810285867	0.0119662905142934	11.1326998588189	0.000260145129535292	0.00871456282204201	-2.24442820210244
TMEM63B	1.0937123536516	4.36817161141593	11.127700659722	0.000260629919019374	0.00872578789190194	-2.24671398125453
FAM89A	1.5452892111932	2.46787598476388	11.1237391008559	0.000261014872919092	0.00872749177690829	-2.2485260020547
LMNB2	-1.1817420906832	6.28938429207756	-11.1230792583523	0.000261079059155501	0.00872749177690829	-2.24882787316771
SLC12A2	1.14163053314827	4.36190076443022	11.1224228111132	0.00026114293434841	0.00872749177690829	-2.24912820757011
MARS2	-0.821715331786656	1.90093106293355	-11.1206118405995	0.000261319249221939	0.00872749177690829	-2.24995683938502
LAPTM5	0.189212696049877	5.47569311914235	11.1194805532556	0.000261429464769453	0.00872749177690829	-2.25047453773404
AL671883.2	1.95229309562808	2.64557974191681	11.1152532922594	0.00026184181063303	0.00873625383982716	-2.25240944698819
HMOX1	-0.713291149673759	4.23823429145018	-11.104969940133	0.000262848233402602	0.00876481569140211	-2.25711922991829
ABCF2	-0.466394593691936	5.39959399359025	-11.102207256219	0.000263119423861682	0.00876495407792184	-2.25838523485848
AP002387.1	-0.738764642184583	2.63167412518155	-11.1018641286507	0.000263153129912902	0.00876495407792184	-2.25854249421679
HSPH1	-0.586105420547013	6.2808574935123	-11.0963927496958	0.000263691310418331	0.00877786356462802	-2.26105070386683
APIP	-0.616988553824632	3.58672558839358	-11.0906033249078	0.000264262247021949	0.00879184809041974	-2.26370597021626
WDR12	-0.85035562035847	5.81452956970048	-11.0837871096696	0.00026493638944043	0.00880924829874717	-2.26683382278966
CHPF2	0.711504091774339	5.76093853513756	11.0776670720687	0.00026554347774738	0.00881961574443525	-2.26964374000726
TSC22D3	0.651412019067033	4.30051811624071	11.0775932577409	0.000265550810312309	0.00881961574443525	-2.26967763951198
B3GAT3	0.547367947072689	4.53888290765016	11.0748692425774	0.000265821582372271	0.00882358108958708	-2.27092880101966
TMEM47	0.404707469209103	3.53855908243242	11.0666214996723	0.000266643492485624	0.0088435426532367	-2.27471880526641
CYB5D1	-0.75929193102149	2.97257386205718	-11.0657913406302	0.000266726392814818	0.0088435426532367	-2.27510042603322
PHF19	-1.27236945328626	5.62724981616917	-11.0630531700419	0.000267000053069871	0.00884758333902027	-2.27635934135485
HAUS6	-0.595731216432286	2.57461208935295	-11.0579756024444	0.000267508431939806	0.0088593928868792	-2.27869459918394
JPT2	-0.496621524423424	6.37276017628549	-11.0502585735697	0.000268283357991858	0.00888001156764873	-2.28224570497089
UBE2F	0.462687056312187	5.35047521039724	11.0475262968921	0.000268558387310808	0.00888197705199465	-2.28350355721618
C18orf32	0.83023311278024	4.6952414049005	11.0466417336519	0.00026864750107512	0.00888197705199465	-2.28391084382989
GDF6	-1.89401591520866	2.40890374773055	-11.044173529764	0.000268896347966123	0.00888332570038528	-2.28504745978095
FAM102B	-0.703674393019403	1.13806215341845	-11.043214637262	0.000268993100830017	0.00888332570038528	-2.28548909680125
NUP210	-0.981177499328917	0.527724796457678	-11.0412784216168	0.000269188596535517	0.00888455228266428	-2.28638096845674
PCMTD1	0.736046035204334	3.79087529708989	11.0398286351186	0.00026933509270292	0.00888455228266428	-2.2870488735945
ZNF106	-0.707213904737546	3.93734738395472	-11.0371331574058	0.000269607722125317	0.00888851521902741	-2.28829087621544
ENPP4	-0.742163267593793	1.12979813353066	-11.0308545465289	0.000270244076183946	0.00890445828864323	-2.2911849859087
CPT1A	0.50485785525621	4.30814810156543	11.0260252613764	0.000270734792135354	0.00891558732428559	-2.29341207780801
KIRREL1	0.669119063183626	4.61445338177985	11.021757386895	0.000271169372558968	0.00892485623247719	-2.29538102450538
SLFN5	0.776425284910385	3.32619420886396	11.0166395275816	0.000271691633312245	0.00893610005559033	-2.29774304173094
PRSS23	0.824833919416169	9.16876221957206	11.0149280855671	0.000271866555818252	0.00893610005559033	-2.29853314230801
MINPP1	0.479436617434818	4.00550589323025	11.0139075438929	0.000271970928812401	0.00893610005559033	-2.29900433781278
SGCE	0.956987253489704	4.92192884573301	11.0042841668892	0.000272957555290078	0.00896346477901299	-2.30344956099915
GAL	-1.79614774930506	1.24724284963384	-10.9995091644621	0.000273448738241029	0.00897453831902764	-2.30565657173912
AL133415.1	0.379338900300541	10.4321008733642	10.996490331035	0.000273759831914693	0.00897707166751194	-2.3070523402393
RNASEH2A	-0.659976881876118	4.39484266156504	-10.9957716904918	0.000273833952526013	0.00897707166751194	-2.30738465890503
IGF2BP1	-1.23137720475683	4.28202860079834	-10.9888764380582	0.000274546382813771	0.00898934484334786	-2.31057423781168
STOM	0.314152674089851	6.45680734495937	10.9877837331067	0.000274659491888307	0.00898934484334786	-2.31107986818943
PAX8-AS1	1.09346934419566	3.04916142655874	10.9876726020429	0.000274670998593236	0.00898934484334786	-2.31113129479836
STK26	-0.696954320416933	1.66136134487027	-10.9823443550248	0.000275223389678	0.00899793840495945	-2.31359754399872
AFG3L2	-0.439175068506362	4.56423978473326	-10.9807959547722	0.000275384171420171	0.00899793840495945	-2.31431445050152
SLC25A33	-0.38005512855221	1.69971275148121	-10.9798423147811	0.00027548325222455	0.00899793840495945	-2.31475603095732
MIEF2	0.619203152183786	2.85623905365247	10.9791899381728	0.000275551057728051	0.00899793840495945	-2.31505813279263
STAT2	0.459883664568894	4.56426416267922	10.9712488868315	0.000276378064724047	0.00901429364355724	-2.31873680752624
HSPA9	-0.812007089886137	7.94086649313282	-10.9701667505197	0.00027649099769597	0.00901429364355724	-2.31923829686574
CR381653.2	1.87912987359403	1.16641310793466	10.9699284935651	0.000276515870070689	0.00901429364355724	-2.31934871735594
ALX1	1.30796797916715	1.73203383387883	10.9680837396171	0.000276708542590963	0.00901553243741871	-2.3202037465619
PRKAA2	-0.339478440280395	0.379158783251568	-10.9593030099377	0.000277627894935372	0.00904043281563852	-2.32427538434268
PLP2	-0.504589774781067	7.18869284336721	-10.9574710579106	0.000277820174903946	0.00904164285583541	-2.32512524643909
SHMT2	-1.0631921248007	6.17332660916228	-10.9554369395139	0.000278033865635434	0.00904354796883828	-2.32606905075441
ECI2	-0.626480227092164	6.52949130868119	-10.9532239283859	0.000278266578843834	0.0090460693517286	-2.32709604436862
PNP	0.294680644602025	7.11780440458426	10.951152405384	0.000278484630312007	0.00904811155609046	-2.32805755263695
MAP3K1	0.231028498533887	1.93033078115224	10.9481593623177	0.000278800052893978	0.00905331336104969	-2.32944708852948
LINC01605	1.35731533755905	1.44705312268155	10.9405927538516	0.000279599419744364	0.00907421546662556	-2.33296150452448
CITED2	0.896429809195233	7.05356549091702	10.9289215032309	0.000280837941967669	0.00910933887668975	-2.33838681936287
LMCD1	0.472266410615019	3.35706730827622	10.9233165187829	0.000281435121517829	0.00911909174168902	-2.3409941825486
ZNHIT1	0.440516962192041	6.74916030894064	10.9231628373903	0.00028145151735003	0.00911909174168902	-2.34106569060503
TMSB10	0.210038111268272	11.843045287028	10.9200331530712	0.000281785669719388	0.00912484617589093	-2.34252213866204
MLIP	-1.70233386229367	2.22437340823498	-10.9159191429731	0.000282225658442288	0.00913102030933602	-2.34443724959099
WDR82	-0.171180440289281	5.07314611093852	-10.9153215445154	0.000282289641048303	0.00913102030933602	-2.34471549326441
IRAK1	-0.297371021731358	7.00307069672386	-10.9015372592868	0.000283770426654494	0.00917023534651917	-2.35113743800304
APOD	1.14685731747143	2.48229602670086	10.9011084514494	0.000283816644337095	0.00917023534651917	-2.35133733599659
SCAF4	-0.535736264489584	3.54691972137899	-10.8987459562949	0.000284071444083943	0.00917338300984202	-2.35243879517314
ZNF185	0.364393901470934	5.34784862939994	10.8939098698021	0.000284593901793826	0.00918516575180429	-2.35469420281502
VAT1	0.486240198728346	7.99298216787773	10.8908052930784	0.000284929920731056	0.00919092153822456	-2.35614257672285
EEF1A2	0.799132413770597	2.28285013937428	10.8664042340426	0.000287587957737336	0.00927153035431075	-2.36753976558457
SLC7A2	-1.15456865466533	3.10799838560345	-10.8575777114867	0.000288556931981588	0.00929762656237856	-2.37166830238088
GTPBP3	-0.882793448085217	3.72964099655989	-10.8492241528413	0.000289477677856888	0.00932214082150403	-2.37557849078617
PCAT19	1.22934946739241	3.37888889827509	10.8470403717215	0.000289718972905379	0.00932475952109814	-2.37660115109906
TCTEX1D2	0.644527189564781	4.11827402438852	10.8452234335356	0.000289919922130723	0.00932607749511897	-2.3774521655655
UBXN11	0.492000854542725	5.22548656496073	10.8353207578686	0.0002910181476065	0.00935624147142177	-2.38209269639586
AC023908.3	-0.151431246421633	0.438225287546373	-10.8326656529315	0.000291313471434397	0.00936057311078727	-2.38333758585737
CCDC86	-0.884960706141396	5.69318659262157	-10.8238824289754	0.000292293042623183	0.00938687430766947	-2.38745776719656
ERP44	0.424127615461467	3.98004885681055	10.8121453986572	0.000293608363899643	0.00942392308093743	-2.39296842491586
STRAP	-0.225309833367406	6.48273066930236	-10.8022844511224	0.000294719059852042	0.00944857662048118	-2.39760254314255
AGPS	-0.629666079003999	5.59737970247092	-10.8021750339801	0.000294731413043477	0.00944857662048118	-2.3976539854072
LRRC8C	0.765254755726307	4.41481669709748	10.8003376331745	0.000294938950502038	0.00944857662048118	-2.39851790832635
UBE4A	-0.281747574036881	3.58101659981173	-10.7979748039039	0.000295206099683896	0.00944857662048118	-2.39962908198214
FAM213A	-0.289157595174575	6.86000406513734	-10.7967165333904	0.000295348485043208	0.00944857662048118	-2.40022090424717
GPR143	-0.817766059909142	2.40284244887037	-10.7967113640476	0.000295349070177682	0.00944857662048118	-2.4002233357581
SMC3	-0.846122328834109	4.06167626864393	-10.7950304641217	0.000295539412104252	0.00944947956814736	-2.40101404038374
TMEM5	-0.463659992526914	3.62686708017344	-10.7924298235339	0.000295834200489474	0.00945371923143118	-2.4022376216327
MRPS15	-0.458237029420791	5.92383778077773	-10.7870747140706	0.000296442351562875	0.00946311858448227	-2.40475802252065
NEU1	0.501485221022822	4.9999614961317	10.7869250666718	0.000296459368243547	0.00946311858448227	-2.40482847129046
WBP1	0.724073156297692	5.08908986505275	10.7855535077173	0.000296615386594996	0.00946311858448227	-2.40547419566937
BICC1	-0.18794115097329	0.0983480891051986	-10.7797982871995	0.000297271157367715	0.00946564747895695	-2.40818456230452
ECM1	1.36341258323715	2.5679794765908	10.7792252350542	0.000297336550380595	0.00946564747895695	-2.40845450940026
LOXL1-AS1	0.786311370052421	2.3504027377833	10.7768339881624	0.000297609614668604	0.00946564747895695	-2.4095810956132
YIF1A	0.407254925769932	6.81047564535543	10.7768071825398	0.000297612677434208	0.00946564747895695	-2.40959372584101
ADK	-0.589119858985845	4.68033803041409	-10.776539612495	0.000297643251660501	0.00946564747895695	-2.4097198006414
XBP1	-0.196536302774102	5.74649198310443	-10.7763141286431	0.000297669019848478	0.00946564747895695	-2.40982604734761
COL4A2-AS1	1.23367634053541	4.53388341520605	10.7699990729676	0.000298391814874569	0.00948119987447849	-2.41280250501261
RPL5	-0.32656977313371	9.37348385434193	-10.7692000325389	0.000298483423168886	0.00948119987447849	-2.41317923009137
FAM212A	1.09212942144208	3.57434621613393	10.7650828387271	0.000298955998263351	0.00948218010576243	-2.41512078290303
XRN2	-0.356799699823238	4.8487298206125	-10.7643189569123	0.000299043778250885	0.00948218010576243	-2.41548108396044
UBE2B	0.468422896751961	6.75800375402109	10.7641669007374	0.000299061255264364	0.00948218010576243	-2.41555280731498
TCAF2	-0.319956030403436	1.8934627384321	-10.7632645550295	0.000299164994758734	0.00948218010576243	-2.41597845399686
AC020763.4	0.418893532415688	3.17378844696893	10.7591380325709	0.000299639969651933	0.00949207312558253	-2.41792540391856
ATP5E	0.479745076538814	7.02216426927315	10.7561248224496	0.000299987383765882	0.0094979166892698	-2.419347516089
GNS	0.513936273028641	6.45180807824848	10.743545859912	0.000301443051161268	0.00953842296858541	-2.42528827300587
WDR74	-0.781055331777468	5.08918734511479	-10.742245358981	0.000301594042188836	0.00953842296858541	-2.42590283838947
C9orf3	0.420715094198983	4.12213198987447	10.7305243418641	0.000302959074945521	0.0095763983516402	-2.43144484830201
ITGB3	0.633436711939908	4.12466821951388	10.727819207689	0.000303275191817557	0.0095783908672342	-2.43272470644813
IFNGR1	0.906096565765767	4.47365314125251	10.7262074213558	0.000303463734587541	0.0095783908672342	-2.43348742030574
CACYBP	-1.21450590825269	7.4837918642039	-10.7257685611937	0.00030351509627679	0.0095783908672342	-2.4336951118793
ALCAM	0.446316488697023	6.44170307132149	10.7162734514806	0.000304628966768639	0.00960834048431302	-2.43819062760249
HMGXB4	-0.51349468207313	3.35603737825034	-10.7116559339671	0.000305172460281081	0.00961742215769771	-2.44037815529572
WASF2	0.342892382718501	5.25884365734519	10.7102126296997	0.000305342584922121	0.00961742215769771	-2.44106209365698
YES1	-0.719371760796243	5.00792281289085	-10.7096249171586	0.00030541189290932	0.00961742215769771	-2.44134061742075
CSPG5	0.235332228944791	0.373239364308965	10.7052699296781	0.000305926071577894	0.00962841191151853	-2.44340493857007
ARHGEF40	1.3176944109863	2.27909627536471	10.6956994470088	0.000307059763882545	0.00965887723539438	-2.44794421326207
MX1	1.57909850601589	3.04321871933604	10.6937025183252	0.000307296964169745	0.00966112483685333	-2.44889183084654
NAGLU	0.976296358648785	5.25721770588844	10.6910370367535	0.000307613927384836	0.00966347009625534	-2.45015695783183
SQSTM1	0.732721527763256	9.13626578481881	10.6894893627097	0.000307798151698698	0.00966347009625534	-2.4508916702115
ZNF804A	-0.195972150762374	0.193477516753964	-10.6888950864408	0.00030786892617256	0.00966347009625534	-2.45117381149022
MAP1A	-0.634888135108669	0.70420099302284	-10.6806730105086	0.000308850175112913	0.0096862089991617	-2.45507885612853
DNAJB2	0.562187745934769	4.80437310631862	10.6799904168437	0.000308931810459053	0.0096862089991617	-2.4554031768813
RNF11	0.691795524659757	6.14479186122565	10.6786524609494	0.00030909190122222	0.0096862089991617	-2.45603893572324
YPEL3	1.15940948518673	4.65380607920105	10.6772237606269	0.000309262962268156	0.00968636192621508	-2.45671789536992
ADCY3	-0.595518951625434	5.73634371244881	-10.6707862570127	0.0003100351796746	0.00970533327221971	-2.45977822909494
F2RL1	0.982591298585027	4.4813185676119	10.6654178975181	0.000310680956898281	0.00972032829612829	-2.46233161118862
NFRKB	-0.381368047184759	3.35059600123818	-10.6526082848507	0.000312228547551887	0.00976350728524914	-2.46842913763757
BLVRB	0.706818208393115	5.1279917387435	10.6456040789215	0.000313078760047934	0.00978484437837747	-2.4717660991889
TRIB2	0.384773437550407	3.07355985005968	10.6423041343546	0.000313480311622764	0.00979214383915738	-2.47333897297638
PPIA	-0.268003602864267	10.3452104422392	-10.6402010936289	0.000313736548507038	0.00979311488983849	-2.47434159482046
DARS2	-0.817445511229428	3.7387774548303	-10.6392917514932	0.000313847423384201	0.00979311488983849	-2.47477517938417
TAX1BP3	0.577243921489529	7.8602054140405	10.6346555592258	0.000314413456249982	0.00979752303863171	-2.47698630249998
MRPS6	-0.450143266510778	4.49779539795138	-10.6344125330223	0.000314443161868224	0.00979752303863171	-2.47710223280343
GAPDH	-0.231357018447982	11.1251390512037	-10.6340051967148	0.000314492959190227	0.00979752303863171	-2.47729654913743
LTBP1	1.01727147784892	5.50843571450335	10.6316159785475	0.000314785238735843	0.00979965849568099	-2.47843644442682
AC007563.2	1.8843816432082	1.28493993682972	10.6306969453716	0.000314897755325461	0.00979965849568099	-2.47887497815358
NAE1	-0.497541315890582	5.15737777550833	-10.6273313836043	0.000315310220231619	0.00980725833343683	-2.48048121855464
PTPN11	-0.412939412232206	5.11990363581601	-10.6187802755518	0.000316361183416936	0.00983469901813671	-2.48456442379836
GPN1	-0.306176053954751	5.15133413738877	-10.613126909888	0.000317058364130718	0.00984967388321459	-2.48726561419051
RFC2	-1.21325213384818	5.32021054593164	-10.6121351916131	0.000317180858475051	0.00984967388321459	-2.4877395968676
PFAS	-1.93908905701129	4.50323032902692	-10.6092143794052	0.000317541966803096	0.00985563693344986	-2.4891358109621
RNU5B-4P	0.697247834560503	5.2650514912871	10.6041561293975	0.000318168526803788	0.00986982814813157	-2.49155461168914
METTL7A	-0.833316321802178	2.26373935417205	-10.6014234626526	0.000318507650491089	0.00987509251692797	-2.49286178856118
BCAP29	0.572165316366248	7.44418928467435	10.5969858047845	0.000319059308955252	0.00988408263189822	-2.49498521711125
TTLL1	0.792520009737032	3.03595549455494	10.5963635195095	0.000319136760795231	0.00988408263189822	-2.49528304780733
VKORC1	0.409326405316395	6.55081117912703	10.5932849428231	0.000319520270987841	0.00989070502142286	-2.49675671770255
AMIGO2	0.812507996341542	2.81168313338496	10.5916701450516	0.00031972165870108	0.00989168579743553	-2.49752985663738
SMIM10	-1.1002757957794	1.31709551158247	-10.5890685347715	0.000320046443367455	0.00989648121538578	-2.49877569519081
ATP2B4	0.439521068524435	4.38388991526346	10.5853331907073	0.000320513471455558	0.00990566766924792	-2.50056494336297
FAM160B1	0.348051385451089	4.12177064474858	10.5834729164778	0.000320746372498971	0.00990761237955485	-2.50145624215177
SAMD9L	1.4061303570192	3.30196384946801	10.5800152142392	0.000321179818970454	0.00991574644499462	-2.50311329004894
TDRD7	0.334837919923194	2.45221651013906	10.5768626976823	0.000321575634900251	0.00992271075016719	-2.50462452006386
IFIT3	0.94183733965357	1.20493523647169	10.5753431345954	0.000321766638257785	0.00992335122262951	-2.50535310604245
PNRC1	1.01337181614817	4.5917211866275	10.5718271983009	0.000322209112171669	0.00992697720561802	-2.50703926645152
TERF2IP	0.319649977851539	4.80515509365911	10.5690550193665	0.000322558512146527	0.00992697720561802	-2.50836910471111
FNDC3B	0.588343077607206	6.36987819452792	10.5679703383754	0.000322695349737734	0.00992697720561802	-2.50888952355142
CCDC92	0.453504108239676	4.8147177133356	10.5676874333303	0.000322731051246633	0.00992697720561802	-2.50902526663463
NUP188	-0.675891804767355	4.73938649517381	-10.5676501468905	0.000322735757010811	0.00992697720561802	-2.50904315761052
DBF4B	-1.36383582217476	2.48714628469207	-10.5564810674697	0.000324149157388333	0.00996244910610478	-2.51440499855465
LMBR1L	0.664876927866845	6.16183641742007	10.5537901559168	0.00032449081570629	0.00996244910610478	-2.51569758621719
EFHC1	0.583254793398857	4.20698325844534	10.5524211904293	0.000324664799414044	0.00996244910610478	-2.51635529018145
TGIF2	-0.590686451399929	3.12586578372628	-10.551792028296	0.00032474479888728	0.00996244910610478	-2.51665759051303
MEF2A	0.576521082013864	4.18625228940866	10.5517735197927	0.000324747152654064	0.00996244910610478	-2.51666648374653
APBA1	1.02667544266171	3.22034526189736	10.5504581142656	0.000324914489272323	0.00996244910610478	-2.51729856583703
MFSD2A	-1.07753062319773	1.87792698002821	-10.5452150919596	0.000325582521822801	0.00997768350789035	-2.5198186821214
SF3B2	-0.28363564182202	6.72509262256662	-10.5417166557228	0.000326029207893081	0.00998612215957537	-2.52150088957633
LSM2	-0.640137208230057	5.4003072679628	-10.5388894478634	0.000326390739920833	0.0099919450885008	-2.52286071767078
PPDPF	0.473020040798933	8.71223730793557	10.5206216141506	0.000328738653291437	0.010058539959607	-2.53165531744113
TMEM54	0.966113202662242	5.53935086750841	10.5178962902465	0.000329090705664704	0.0100640288834125	-2.53296856963697
AC126696.2	-1.18031877940275	1.96219197026816	-10.5146375673902	0.000329512269025379	0.0100699738457773	-2.53453926449822
MAN2B1	0.866257636924284	5.50632459827747	10.5137235544548	0.000329630628907203	0.0100699738457773	-2.53497989698529
AL078590.3	1.355047981287	0.677523990643499	10.5098556648458	0.000330132078156672	0.0100800097284422	-2.53684494358478
CENPU	-1.65325523440675	3.92717103693715	-10.5071905832131	0.000330478135096312	0.010085292952091	-2.53813038143906
IGFBP7-AS1	1.6690113482957	6.50334642113044	10.5013471734208	0.000331238452408136	0.0101002698816315	-2.54094986592215
KBTBD11	-0.230325078359054	0.161699339759082	-10.5007561870857	0.00033131546825555	0.0101002698816315	-2.54123510165971
GRIN2D	0.432903596363699	1.15750114600414	10.4983378136915	0.000331630853575327	0.0101045996828012	-2.54240246879183
NATD1	0.608922953022231	1.696349905429	10.4969710366641	0.000331809260856799	0.0101047534988616	-2.54306233249408
CRAT	0.653522800966747	4.80076327391679	10.4950151509523	0.000332064770188712	0.0101072539554881	-2.54400674920518
MCC	-0.406572944593103	2.72304700647206	-10.4904791609131	0.000332658264118782	0.0101200338721062	-2.54619761922169
WDR3	-0.637869517241918	3.75555298287773	-10.4845929017941	0.000333430370322192	0.0101382313121231	-2.54904197268336
MYO16	-0.0413337436694479	0.0275913904335338	-10.4814855244467	0.000333838854716234	0.0101453593137121	-2.55054411312951
NANP	-0.506875349583614	1.90867989565988	-10.4756995155575	0.000334601099514405	0.0101632250591431	-2.55334223193851
EP400	-0.433556181795556	3.32940582836317	-10.4741706044819	0.000334802873774691	0.01016405724301	-2.55408185349372
DST	0.552647777977511	6.29524675631542	10.4721992900966	0.00033506325350257	0.0101666667986246	-2.55503563822767
UBE2G2	-0.380644409333573	5.86218761512434	-10.4692209072993	0.000335457122618713	0.0101733219371486	-2.55647698989572
TMC7	0.84811154445668	2.03161090354072	10.4587224942175	0.000336849998085132	0.0102053024170489	-2.56156059470086
ADIRF	0.985352521628429	6.35814331009286	10.4564750471943	0.00033714909932716	0.0102053024170489	-2.56264948045756
APOL1	1.38507328113363	3.52052675674529	10.4562731769571	0.000337175981151228	0.0102053024170489	-2.56274729697441
MN1	1.86245050345947	2.63866836752297	10.4560028001702	0.000337211989693183	0.0102053024170489	-2.56287831117622
COL6A3	0.404188860959168	0.257505925524071	10.4293121674539	0.000340789964606391	0.0103035621700963	-2.5758270133087
SH3RF1	-0.462597070251102	3.24737406683171	-10.4291465669387	0.000340812308947736	0.0103035621700963	-2.57590744841028
MRPL27	-0.413237893748504	5.68055706884175	-10.4197328774693	0.000342085450821082	0.0103243421546469	-2.58048178669175
DENND6B	0.854577544767009	1.3234524914619	10.4189073408766	0.000342197377477152	0.0103243421546469	-2.58088311699801
LINC01091	0.98000699426655	1.8625234939697	10.4187567576828	0.000342217798465261	0.0103243421546469	-2.58095632540208
PSMD2	-0.400113836973343	8.58672238211406	-10.4186684251906	0.000342229778165614	0.0103243421546469	-2.58099927009704
PHLDA1	0.249333154804594	3.93276911957556	10.4175221509836	0.000342385283161755	0.0103243421546469	-2.58155658588827
MT1A	-2.11489884573576	2.32480635555547	-10.4140612569011	0.000342855318673476	0.01033269275927	-2.58323960839805
MTURN	0.738477681878595	3.07461849230769	10.4128739521224	0.000343016752833988	0.01033269275927	-2.58381711030333
MRC2	1.42899391187355	4.25728833442727	10.4073614875807	0.000343767488324862	0.0103479981626654	-2.58649915608989
RGS3	1.01170562503565	7.05782192253908	10.4065372435199	0.000343879914237628	0.0103479981626654	-2.58690029832957
NUP35	-0.98636001082961	3.09309116592574	-10.4005773684772	0.000344694177838956	0.0103614565729853	-2.58980171827907
ALPL	1.45906737970695	1.26533856138697	10.3993892218404	0.000344856790190983	0.0103614565729853	-2.59038032222509
PPP1R8	-0.376705697290427	5.00607690860485	-10.3993625087174	0.000344860447289177	0.0103614565729853	-2.59039333169064
TFAM	-1.29432630548403	4.86493864034606	-10.3839221166394	0.00034698226374878	0.0104126849367896	-2.59791807632083
ALS2CL	0.766277381449819	2.50515438879069	10.3832011818462	0.000347081725301175	0.0104126849367896	-2.59826967039586
NAP1L3	0.13282799428781	0.066413997143905	10.3820323368655	0.00034724305574025	0.0104126849367896	-2.59883975458529
IFIH1	1.1335203340679	1.7116474122256	10.3817644106192	0.0003472800493604	0.0104126849367896	-2.59897043939368
SNX18P26	0.71401083523081	0.467168286698556	10.3781743567967	0.000347776208821498	0.0104222003392223	-2.60072183950623
AC096536.3	-1.43309750564794	4.55631414302909	-10.3726837743395	0.000348536711975907	0.0104396237757717	-2.60340149144209
DHCR7	-0.79332959715749	6.44250562620154	-10.3699524715682	0.000348915785863016	0.0104417002015898	-2.60473497852014
APBA2	1.01503386468552	3.33511271519614	10.3696030723446	0.000348964314999604	0.0104417002015898	-2.60490558695214
RPS27L	0.319281254631582	8.23184886975754	10.3658750251287	0.000349482630860753	0.0104518438109859	-2.60672628886108
KAZN	-0.586278918117022	0.876543312272366	-10.3629704999434	0.000349887105910696	0.0104585741688834	-2.60814521873579
WASL	0.392157439780457	3.45751997634694	10.3598638064874	0.000350320370100484	0.0104661577306084	-2.60966331929153
SNRPB2	-0.385003189481124	5.81225099405385	-10.3555776958119	0.000350919198564888	0.0104786773800974	-2.61175843807618
PHB2	-0.599177486698334	7.41452334107631	-10.3501456668518	0.00035167993285586	0.010496016347313	-2.61441485088389
NAF1	-0.551306025484418	3.15627186380877	-10.3431681050732	0.000352660083703568	0.0105116117238172	-2.61782896187216
HNRNPC	-0.457012099167729	8.49816984121895	-10.3415981848236	0.000352881074897855	0.0105116117238172	-2.61859741469772
DNMT3B	-0.838273962275939	1.23044844092262	-10.3413606567396	0.000352914525540227	0.0105116117238172	-2.61871369057618
MYLK2	0.460311321951818	1.46622858183496	10.3401279796251	0.000353088183674573	0.0105116117238172	-2.61931715615612
AC145212.1	0.909926121807834	1.02218765282397	10.339666926725	0.000353153163212432	0.0105116117238172	-2.6195428848518
MDH1B	1.23150005232925	0.853764135495682	10.3387353108036	0.000353284507393596	0.0105116117238172	-2.61999902670562
CMTM7	0.609341389165188	5.91214629195188	10.333045568251	0.000354087979561044	0.0105257719645044	-2.62278568725976
ST3GAL1	0.518443120460015	4.2827400890784	10.3328079534417	0.000354121582871143	0.0105257719645044	-2.62290209448647
ZNF117	1.39116552660959	4.28650223391801	10.3291723022165	0.000354636222150954	0.0105325689023745	-2.62468350418943
SNHG1	-0.895663907453248	6.39905114458826	-10.3285926046597	0.000354718365175801	0.0105325689023745	-2.62496760002995
UROS	0.465541248628111	4.8208431664061	10.3273653039023	0.000354892350471168	0.0105325689023745	-2.62556911921202
GRAP	0.76205709116849	4.0811747601775	10.32436260944	0.000355318461696058	0.0105398485981373	-2.62704106473732
ACTA2	0.461918166198414	4.10570872108909	10.3214915356008	0.000355726481787347	0.0105432002796047	-2.62844885838932
AC087481.3	-0.432442704002679	1.46172552637639	-10.3192792317848	0.000356041273491996	0.0105432002796047	-2.62953387935459
HBS1L	-0.44205965055341	5.38497320225112	-10.31895647476	0.000356087227585182	0.0105432002796047	-2.62969219298326
AC037198.1	0.360507374065873	10.6341388440657	10.3184807260472	0.000356154977877808	0.0105432002796047	-2.62992555798943
CDH5	0.460773164249583	8.63249921823109	10.3148626694229	0.000356670734832722	0.0105531085238222	-2.63170061784949
ZNF587B	-0.798298284244673	1.55712458012426	-10.310914817996	0.000357234549999772	0.010564427930181	-2.63363813457671
PRDX5	0.64592518378106	7.78446355560534	10.3081447531315	0.000357630811545069	0.0105707833384072	-2.63499802893897
CYSTM1	0.690716565870112	5.49577311860634	10.3053264055457	0.000358034533520268	0.0105773527064518	-2.63638197268501
ARHGAP20	-0.374600104295954	0.368308797012572	-10.3003599959373	0.000358747322091983	0.0105919377211042	-2.63882156814057
NRK	0.632513692331927	1.29033896251024	10.2992076524535	0.00035891295735852	0.0105919377211042	-2.63938777646527
SP110	0.743945705899273	3.09334319333939	10.2980922237127	0.000359073375941909	0.0105919377211042	-2.63993590227503
RWDD2A	0.591231343057032	1.77930258979303	10.2955075373345	0.000359445438191667	0.0105975496718846	-2.64120623730903
RRAS2	0.354675907014798	5.85335275493292	10.2872967057109	0.000360630518263893	0.0106271140791536	-2.64524369244846
AL365181.3	-0.348966615349603	0.498615532273296	-10.2854360028417	0.000360899741747848	0.0106296736467906	-2.64615905615708
FANCD2OS	-1.32130616107698	1.78752360166729	-10.2809836312132	0.000361544952985083	0.0106354488935527	-2.64834999898857
CNOT9	-0.606488174776965	4.84124394120576	-10.2805495013263	0.000361607940188601	0.0106354488935527	-2.64856367438775
PALMD	0.779167818143879	6.14540815476144	10.2803064165308	0.000361643214847333	0.0106354488935527	-2.64868332249429
IL4I1	1.79574648696903	2.82187859302103	10.2750423107872	0.000362408139204766	0.0106525696510174	-2.65127499410364
EXOSC9	-0.652870373102063	4.42601158018475	-10.2726931879403	0.000362750129349263	0.0106572477517691	-2.65243193053091
MDC1-AS1	-0.855607815447131	2.93049672241045	-10.2687854218902	0.00036331990742321	0.0106686099566167	-2.65435703510712
DDX39B	-0.563435449481491	8.26251000005706	-10.25978279859	0.000364636732670626	0.0107018861399323	-2.65879462028311
CCSAP	-0.474348777593535	1.35107978690955	-10.2567155880087	0.000365086714121437	0.0107097002479669	-2.66030733403909
AL139099.2	0.153915503920048	5.44587903870138	10.2521330810496	0.000365760270004685	0.0107202540868806	-2.66256815230398
HSPA12B	1.04994006341147	2.97862280224559	10.2517657687096	0.000365814325054993	0.0107202540868806	-2.66274940926694
FBLN5	-1.89526394485432	2.42468507510338	-10.249036728697	0.00036621624774781	0.010726639521972	-2.66409629131515
SQOR	1.23539708520875	3.19470489396641	10.2414372366732	0.00036733832993918	0.010742920968256	-2.66784866459741
TUBGCP3	-0.752304976410309	3.5593814394677	-10.2409104764616	0.000367416263454556	0.010742920968256	-2.66810885618283
APTX	-0.459705299724736	4.53497797593768	-10.2404749362399	0.00036748071640358	0.010742920968256	-2.66832399925382
MMP17	-1.60400927535084	2.49868946848891	-10.2402815424995	0.000367509340013423	0.010742920968256	-2.66841953233916
IFITM1	1.50488978111583	1.8163503215852	10.2349725760878	0.000368296172779463	0.0107598516482139	-2.67104271756488
NCKAP5	1.85940639353364	1.82487870750531	10.2338842606504	0.000368457725257944	0.0107598516482139	-2.67158061425373
MTFP1	-1.18572562906188	4.46685728872108	-10.2322799237667	0.000368696035895849	0.0107614193992475	-2.67237364918725
FARP1	0.126069037689498	5.87911657332852	10.2238325228168	0.000369953948738756	0.010792730612655	-2.6765511500027
GNAI2	0.48641032018121	9.08328510565465	10.2208628714197	0.000370397413373147	0.0107960221746727	-2.67802049021719
[truncated: 56,289 more rows]
