# Supplementary material for: Prediction of Targets and Mechanisms of Top Ten Core “Food–Medicine Homologous Traditional Chinese Medicines” in Delaying Vascular Aging: An Integrative Computational Study
Source: Pharmaceuticals (Basel). 2026 Jan 12;19(1):131. doi: 10.3390/ph19010131 (PMC12845138; doi:10.3390/ph19010131)
Supplement: Supplementary file 1 [file pharmaceuticals-19-00131-s001.zip › Supplementary document/Table S4.xls]

## Sheet: Sheet1
category	subcategory	ID	Description	GeneRatio	BgRatio	RichFactor	FoldEnrichment	zScore	pvalue	p.adjust	qvalue	geneID	Count
Organismal Systems	Immune system	hsa04657	IL-17 signaling pathway	6/24	95/8866	0.0631578947368421	23.3315789473684	11.4005660092421	1.48681214254072e-07	2.13109740430836e-06	6.65152800610321e-07	7124/4312/3569/3576/4314/3320	6
Human Diseases	Endocrine and metabolic disease	hsa04933	AGE-RAGE signaling pathway in diabetic complications	6/24	101/8866	0.0594059405940594	21.9455445544554	11.0292534821204	2.14539997592399e-07	2.30481375275206e-06	7.19372713527264e-07	7124/3569/3576/5290/7040/4313	6
Environmental Information Processing	Signal transduction	hsa04151	PI3K-Akt signaling pathway	9/24	362/8866	0.0248618784530387	9.18439226519337	8.28321303954226	2.16779646679338e-07	2.30481375275206e-06	7.19372713527264e-07	3569/3481/5159/7099/5290/2475/5728/4609/3320	9
Organismal Systems	Endocrine system	hsa04919	Thyroid hormone signaling pathway	6/24	122/8866	0.0491803278688525	18.1680327868852	9.94752662957631	6.59515842639633e-07	5.67183624670085e-06	1.77027936708533e-06	3091/5290/2475/2099/1499/4609	6
Organismal Systems	Immune system	hsa04620	Toll-like receptor signaling pathway	5/24	109/8866	0.0458715596330275	16.9457186544343	8.72668714865157	9.03744745519253e-06	4.85762800716599e-05	1.51615072439085e-05	7124/3569/3576/7099/5290	5
Environmental Information Processing	Signal transduction	hsa04066	HIF-1 signaling pathway	5/24	110/8866	0.0454545454545455	16.7916666666667	8.68242758745537	9.45080670496343e-06	4.92587500985973e-05	1.53745180846295e-05	3569/3091/7099/5290/2475	5
Environmental Information Processing	Signal transduction	hsa04152	AMPK signaling pathway	5/24	122/8866	0.040983606557377	15.1400273224044	8.19303528124688	1.56648283258176e-05	7.4843068667795e-05	2.33598317139385e-05	5468/5290/23411/9370/2475	5
Environmental Information Processing	Signal transduction	hsa04068	FoxO signaling pathway	5/24	133/8866	0.037593984962406	13.8878446115288	7.80178749999929	2.38127970795005e-05	0.000105020540966002	3.27787490163164e-05	3569/5290/7040/23411/5728	5
Environmental Information Processing	Signal transduction	hsa04630	JAK-STAT signaling pathway	5/24	168/8866	0.0297619047619048	10.9945436507937	6.81361583941474	7.30608803794347e-05	0.000273184161418756	8.52655583375554e-05	3569/5159/5290/2475/4609	5
Organismal Systems	Immune system	hsa04621	NOD-like receptor signaling pathway	5/24	189/8866	0.0264550264550265	9.77292768959436	6.35126726700114	0.00012762508108862	0.000441568662883504	0.000137821308488731	7124/3569/3576/7099/3320	5
Environmental Information Processing	Signal transduction	hsa04668	TNF signaling pathway	4/24	119/8866	0.0336134453781513	12.4173669467787	6.53250291500607	0.000266370373694186	0.000803784285533334	0.000250875144199511	7124/3569/4314/5290	4
Organismal Systems	Endocrine system	hsa04926	Relaxin signaling pathway	4/24	130/8866	0.0307692307692308	11.3666666666667	6.20332069096225	0.000373517238227109	0.00110767180991488	0.000345723759520555	4312/5290/7040/4313	4
Organismal Systems	Endocrine system	hsa04915	Estrogen signaling pathway	4/24	139/8866	0.0287769784172662	10.6306954436451	5.96214174546625	0.0004817700095168	0.0014044820616422	0.000438363434172289	5290/2099/4313/3320	4
Environmental Information Processing	Signal transduction	hsa04072	Phospholipase D signaling pathway	4/24	149/8866	0.0268456375838926	9.91723	5.71885543081433	0.000626527015973726	0.00171051820234097	0.0005338826702533	3576/5159/5290/2475	4
Environmental Information Processing	Signal transduction	hsa04150	mTOR signaling pathway	4/24	158/8866	0.0253164556962025	9.35232067510549	5.51881999261002	0.00078118807927963	0.00206714384055533	0.000645191773979937	7124/5290/2475/5728	4
Organismal Systems	Endocrine system	hsa04920	Adipocytokine signaling pathway	3/24	70/8866	0.0428571428571429	15.8321428571429	6.4905282566673	0.00084708692442676	0.00214263163237357	0.000668752835073758	7124/9370/2475	3
Environmental Information Processing	Signal transduction	hsa04010	MAPK signaling pathway	5/24	300/8866	0.0166666666666667	6.15694444444444	4.73406024787421	0.0010733987431122	0.00257128297599664	0.000802542422128694	7124/3481/5159/7040/4609	5
Organismal Systems	Endocrine system	hsa03320	PPAR signaling pathway	3/24	76/8866	0.0394736842105263	14.5822368421053	6.19517235620197	0.0010763510132079	0.00257128297599664	0.000802542422128694	5468/4312/9370	3
Environmental Information Processing	Signal transduction	hsa04012	ErbB signaling pathway	3/24	86/8866	0.0348837209302326	12.8866279069767	5.77072	0.00153935404308833	0.00339447301809221	0.0010594744426114	5290/2475/4609	3
Environmental Information Processing	Signal transduction	hsa04064	NF-kappa B signaling pathway	3/24	105/8866	0.0285714285714286	10.5547619047619	5.13106379417236	0.00272627018420727	0.00532861899640511	0.00166315525591592	7124/3576/7099	3
Organismal Systems	Immune system	hsa04625	C-type lectin receptor signaling pathway	3/24	105/8866	0.0285714285714286	10.5547619047619	5.13106379417236	0.00272627018420727	0.00532861899640511	0.00166315525591592	7124/3569/5290	3
Environmental Information Processing	Signal transduction	hsa04350	TGF-beta signaling pathway	3/24	108/8866	0.0277777777777778	10.2615740740741	5.04503225744982	0.00295333641351505	0.00561695678941222	0.00175315052790712	7124/7040/4609	3
Environmental Information Processing	Signal transduction	hsa04071	Sphingolipid signaling pathway	3/24	122/8866	0.0245901639344262	9.08401639344262	4.68405258458803	0.00416631147358657	0.0075432165627041	0.00235436991859186	7124/5290/5728	3
Environmental Information Processing	Signal transduction	hsa04390	Hippo signaling pathway	3/24	157/8866	0.0191082802547771	7.05891719745223	3.99052865610877	0.00839212087949948	0.0141514195222932	0.00441690572605236	7040/1499/4609	3
Environmental Information Processing	Signal transduction	hsa04310	Wnt signaling pathway	3/24	174/8866	0.0172413793103448	6.36925287356322	3.72647626214238	0.0111066573946787	0.0183687026142763	0.00573319359441917	23411/1499/4609	3
Organismal Systems	Immune system	hsa04664	Fc epsilon RI signaling pathway	2/24	69/8866	0.0289855072463768	10.707729468599	4.21739860447705	0.014752804114622	0.0241664981687141	0.00754278706612253	7124/5290	2
Organismal Systems	Endocrine system	hsa04917	Prolactin signaling pathway	2/24	71/8866	0.028169014084507	10.406103286385	4.1456318412775	0.0155756771249754	0.0250375370607082	0.00781465355015984	5290/2099	2
Organismal Systems	Immune system	hsa04622	RIG-I-like receptor signaling pathway	2/24	72/8866	0.0277777777777778	10.2615740740741	4.1108114515415	0.0159944209622346	0.0254725963472625	0.00795044316836221	7124/3576	2
Cellular Processes	Cell growth and death	hsa04115	p53 signaling pathway	2/24	75/8866	0.0266666666666667	9.85111111111111	4.01031992324864	0.0172795576594279	0.0270189447038327	0.0084330855562758	3486/5728	2
Environmental Information Processing	Signal transduction	hsa04015	Rap1 signaling pathway	3/24	212/8866	0.0141509433962264	5.22759433962264	3.24580577272794	0.0188429271312863	0.0289373523801897	0.00903185417007145	5159/5290/1499	3
Environmental Information Processing	Signal transduction	hsa04014	Ras signaling pathway	3/24	238/8866	0.0126050420168067	4.65651260504202	2.97899806247445	0.0255055174876447	0.0384820088410079	0.0120109085121873	3481/5159/5290	3
Environmental Information Processing	Signal transduction	hsa04070	Phosphatidylinositol signaling system	2/24	98/8866	0.0204081632653061	7.5391156462585	3.39118529904845	0.0285019479845041	0.04262900046378	0.0133052571826976	5290/5728	2
