# Supplementary material for: Prediction of Targets and Mechanisms of Top Ten Core “Food–Medicine Homologous Traditional Chinese Medicines” in Delaying Vascular Aging: An Integrative Computational Study
Source: Pharmaceuticals (Basel). 2026 Jan 12;19(1):131. doi: 10.3390/ph19010131 (PMC12845138; doi:10.3390/ph19010131)
Supplement: Supplementary file 1 [file pharmaceuticals-19-00131-s001.zip › Supplementary document/Table S5.xls]

## Sheet: Sheet1
category	subcategory	ID	Description	GeneRatio	BgRatio	RichFactor	FoldEnrichment	zScore	pvalue	p.adjust	qvalue	geneID	Count
Human Diseases	Cardiovascular disease	hsa05417	Lipid and atherosclerosis	10/24	216/8866	0.0462962962962963	17.1026234567901	12.4820292197086	8.71527631484384e-11	7.4951376307657e-09	2.33936364240545e-09	7124/5468/4312/3569/4780/3576/4314/7099/5290/3320	10
Human Diseases	Immune disease	hsa05323	Rheumatoid arthritis	7/24	95/8866	0.0736842105263158	27.2201754385965	13.3857458787908	3.86818185506016e-09	1.33065455814069e-07	4.15320578122248e-08	7124/4312/3569/3576/4314/7099/7040	7
Organismal Systems	Immune system	hsa04657	IL-17 signaling pathway	6/24	95/8866	0.0631578947368421	23.3315789473684	11.4005660092421	1.48681214254072e-07	2.13109740430836e-06	6.65152800610321e-07	7124/4312/3569/3576/4314/3320	6
Human Diseases	Infectious disease: viral	hsa05171	Coronavirus disease - COVID-19	7/24	238/8866	0.0294117647058824	10.8651960784314	8.03727572634468	2.15521568711786e-06	1.54457124243447e-05	4.8208771948689e-06	7124/4312/3569/3576/4314/7099/5290	7
Human Diseases	Cancer: specific types	hsa05219	Bladder cancer	4/24	41/8866	0.0975609756097561	36.0406504065041	11.7159218363379	3.9119873909815e-06	2.40307796874578e-05	7.50042695263371e-06	4312/3576/4609/4313	4
Organismal Systems	Endocrine system	hsa04926	Relaxin signaling pathway	4/24	130/8866	0.0307692307692308	11.3666666666667	6.20332069096225	0.000373517238227109	0.00110767180991488	0.000345723759520555	4312/5290/7040/4313	4
Organismal Systems	Endocrine system	hsa03320	PPAR signaling pathway	3/24	76/8866	0.0394736842105263	14.5822368421053	6.19517235620197	0.0010763510132079	0.00257128297599664	0.000802542422128694	5468/4312/9370	3
